# Supplementary material for: Transcript Profiling Identifies Gene Cohorts Controlled by Each Signal Regulating Trans-Differentiation of Epidermal Cells of Vicia faba Cotyledons to a Transfer Cell Phenotype
Source: Front Plant Sci. 2017 Nov 28;8:2021. doi: 10.3389/fpls.2017.02021 (PMC5712318; doi:10.3389/fpls.2017.02021)
Supplement: Supplementary file 1 [file Data_Sheet_1.ZIP]

Archive with 38 entries (35 files):
- Supplementary files  FF pdfs only/
- Supplementary files  FF pdfs only/Supplementary Figure S1.pdf
- __MACOSX/
- __MACOSX/Supplementary files  FF pdfs only/
- __MACOSX/Supplementary files  FF pdfs only/._Supplementary Figure S1.pdf
- Supplementary files  FF pdfs only/Supplementary Figure S2 .pdf
- __MACOSX/Supplementary files  FF pdfs only/._Supplementary Figure S2 .pdf
- Supplementary files  FF pdfs only/Supplementary Figure S3 docx.pdf
- __MACOSX/Supplementary files  FF pdfs only/._Supplementary Figure S3 docx.pdf
- Supplementary files  FF pdfs only/Supplementary Figure S4 .pdf
- __MACOSX/Supplementary files  FF pdfs only/._Supplementary Figure S4 .pdf
- Supplementary files  FF pdfs only/Supplementary Figure S5 .pdf
- __MACOSX/Supplementary files  FF pdfs only/._Supplementary Figure S5 .pdf
- Supplementary files  FF pdfs only/Supplementary Figures S6 - S9 .pdf
- __MACOSX/Supplementary files  FF pdfs only/._Supplementary Figures S6 - S9 .pdf
- Supplementary files  FF pdfs only/Supplementary Table S1 .pdf
- __MACOSX/Supplementary files  FF pdfs only/._Supplementary Table S1 .pdf
- Supplementary files  FF pdfs only/Supplementary Table S10.pdf
- __MACOSX/Supplementary files  FF pdfs only/._Supplementary Table S10.pdf
- Supplementary files  FF pdfs only/Supplementary Table S11 9111017.xlsx
- __MACOSX/Supplementary files  FF pdfs only/._Supplementary Table S11 9111017.xlsx
- Supplementary files  FF pdfs only/Supplementary Table S2 .pdf
- __MACOSX/Supplementary files  FF pdfs only/._Supplementary Table S2 .pdf
- Supplementary files  FF pdfs only/Supplementary Table S3 251017FF.pdf
- __MACOSX/Supplementary files  FF pdfs only/._Supplementary Table S3 251017FF.pdf
- Supplementary files  FF pdfs only/Supplementary Table S4 .pdf
- __MACOSX/Supplementary files  FF pdfs only/._Supplementary Table S4 .pdf
- Supplementary files  FF pdfs only/Supplementary Table S5 .pdf
- __MACOSX/Supplementary files  FF pdfs only/._Supplementary Table S5 .pdf
- Supplementary files  FF pdfs only/Supplementary Table S6.pdf
- __MACOSX/Supplementary files  FF pdfs only/._Supplementary Table S6.pdf
- Supplementary files  FF pdfs only/Supplementary Table S7 .pdf
- __MACOSX/Supplementary files  FF pdfs only/._Supplementary Table S7 .pdf
- Supplementary files  FF pdfs only/Supplementary Table S8 .pdf
- __MACOSX/Supplementary files  FF pdfs only/._Supplementary Table S8 .pdf
- Supplementary files  FF pdfs only/Supplementary Table S9 .pdf
- __MACOSX/Supplementary files  FF pdfs only/._Supplementary Table S9 .pdf
- __MACOSX/._Supplementary files  FF pdfs only
