# Supplementary material for: Transcript Profiling Identifies Gene Cohorts Controlled by Each Signal Regulating Trans-Differentiation of Epidermal Cells of Vicia faba Cotyledons to a Transfer Cell Phenotype
Source: Front Plant Sci. 2017 Nov 28;8:2021. doi: 10.3389/fpls.2017.02021 (PMC5712318; doi:10.3389/fpls.2017.02021)
Supplement: Supplementary file 1 [file Data_Sheet_1.ZIP › Supplementary files FF pdfs only/Supplementary Table S11 9111017.xlsx]

## Sheet: Signalling
Supplementary Table S11: Epidermal transfer cell (ETC)-specific DEGs in each functional category and the impact of pharmacological blockers of known signals on their expression. Supplementary Table S11a. Epidermal transfer cell (ETC) - specific DEGs involved in signalling that were up- or down-regulated specifically during UWL or WI papillae construction, and those shared between UWL and WI papil…
Unigene ID	Mapman mercator annotation			KEGG annotation	Change in expression in response to:
	Bin code	Bin name	Annotation details		Auxin	Ethylene	H2O2	Ca2+
UWL specific up-regulated DEGs
Unigene25006_VfEP_Reference	'11.9.3.3'	'lipid metabolism.lipid degradation.lysophospholipases.glycerophosphodiester phosphodiesterase'	'(loc_os01g02350.1 : 411.0) no description available & (at5g38260 : 318.0) Protein kinase superfamily protein; FUNCTIONS IN: kinase activity; INVOLVED IN: protein amino acid phosphorylation; LOCATED IN: endomembrane system; CONTAINS InterPro DOMAIN/s: Protein kinase, ATP binding site (InterPro:IPR017441), Protein kinase, catalytic domain (InterPro:IPR000719), Serine-threonine/tyrosine-protein kin…	K13430|1|1e-46|186|pop:POPTR_413452|serine/threonine-protein kinase PBS1 [EC:2.7.11.1]!K13416|2|2e-46|185|aly:ARALYDRAFT_491347|brassinosteroid insensitive 1-associated receptor kinase 1 [EC:2.7.10.1 2.7.11.1]!K04733|4|3e-46|185|smo:SELMODRAFT_159261|interleukin-1 receptor-associated kinase 4 [EC:2.7.11.1]!K00924|5|3e-46|185|osa:4333912|[EC:2.7.1.-]	No	No	No	No
CL1630.Contig1_VfEP_Reference	'17'	'hormone metabolism'	'(at2g23620 : 259.0) Encodes a protein shown to have carboxylesterase activity, methyl salicylate esterase activity, methyl jasmonate esterase activity, and methyl IAA esterase activity in vitro. MES1 appears to be involved in MeSA hydrolysis in planta. Expression of MES1 can restore systemic acquired resistance in SAR-deficient tobacco plants. This protein does not act on MeGA4, or MEGA9 in vitr…	K08233|1|9e-68|254|ath:AT2G23600|polyneuridine-aldehyde esterase [EC:3.1.1.78]	No	No	No	No
Unigene23295_VfEP_Reference	'17.1.1'	'hormone metabolism.abscisic acid.synthesis-degradation'	'(at3g21760 : 73.9) Encodes HYR1, a UDP glycosyltransferase (UGT). HYR1 glucosylates hypostatin, an inhibitor of cell expansion in vivo to form a bioactive glucoside.; HYPOSTATIN RESISTANCE 1 (HYR1); FUNCTIONS IN: UDP-glycosyltransferase activity, transferase activity, transferring glycosyl groups; INVOLVED IN: metabolic process; LOCATED IN: cellular_component unknown; EXPRESSED IN: 21 plant stru…	No annotation	No	No	No	No
CL7629.Contig4_VfEP_Reference	'17.1.1.1.1'	'hormone metabolism.abscisic acid.synthesis-degradation.synthesis.zeaxanthin epoxidase'	'(at5g67030 : 395.0) Encodes a single copy zeaxanthin epoxidase gene that functions in first step of the biosynthesis of the abiotic stress hormone abscisic acid (ABA). Mutants in this gene are unable to express female sterility in response to beta-aminobutyric acid, as wild type plants do.; ABA DEFICIENT 1 (ABA1); FUNCTIONS IN: zeaxanthin epoxidase activity; INVOLVED IN: in 7 processes; LOCATED …	K09838|1|2e-111|399|vvi:100232944|zeaxanthin epoxidase [EC:1.14.13.90]	No	No	Yes	Yes
CL1996.Contig3_VfEP_Reference	'17.1.2'	'hormone metabolism.abscisic acid.signal transduction'	'(at3g57200 : 699.0) unknown protein; BEST Arabidopsis thaliana protein match is: unknown protein (TAIR:AT2G41451.1); Has 94 Blast hits to 94 proteins in 31 species: Archae - 0; Bacteria - 12; Metazoa - 0; Fungi - 0; Plants - 77; Viruses - 0; Other Eukaryotes - 5 (source: NCBI BLink). & (loc_os01g13200.1 : 627.0) no description available & (gnl|cdd|36139 : 69.9) no description available & (chl4|5…	No annotation	Yes	No	Yes	Yes
CL4853.Contig3_VfEP_Reference	'17.1.2'	'hormone metabolism.abscisic acid.signal transduction'	'(loc_os07g37610.1 : 781.0) no description available & (at4g32010 : 582.0) HSI2-like 1 (HSL1); CONTAINS InterPro DOMAIN/s: Transcriptional factor B3 (InterPro:IPR003340), Zinc finger, CW-type (InterPro:IPR011124); BEST Arabidopsis thaliana protein match is: high-level expression of sugar-inducible gene 2 (TAIR:AT2G30470.1); Has 1397 Blast hits to 1364 proteins in 123 species: Archae - 0; Bacteria…	K09287|1|3e-12|73.2|pop:POPTR_779580|RAV-like factor	No	No	No	Yes
Unigene16349_VfEP_Reference	'17.1.3'	'hormone metabolism.abscisic acid.induced-regulated-responsive-activated'	'(at2g22475 : 303.0) Encodes GL2-expression modulator (GEM). Involved in the spatial control of cell division, patterning and differentiation of Arabidopsis root epidermal cells. GEM interacts with CDT1, a DNA replication protein and TTG1 (TRANSPARENT TESTA GLABRA1), a WD40-repeat protein involved in GL2-dependent cell fate decision. GEM seems to participate in the maintenance of a repressor hist…	No annotation	Yes	Yes	Yes	Yes
CL4229.Contig1_VfEP_Reference	'17.1.3'	'hormone metabolism.abscisic acid.induced-regulated-responsive-activated'	'(at3g11410 : 361.0) Encodes protein phosphatase 2C. Negative regulator of ABA signalling. Expressed in seeds during germination. mRNA up-regulated by drought and ABA.; protein phosphatase 2CA (PP2CA); FUNCTIONS IN: protein binding, protein serine/threonine phosphatase activity, phosphoprotein phosphatase activity; INVOLVED IN: in 6 processes; LOCATED IN: protein serine/threonine phosphatase comp…	K14497|1|1e-176|617|mtr:MTR_5g080680|protein phosphatase 2C [EC:3.1.3.16]	No	No	No	No
CL6629.Contig1_VfEP_Reference	'17.2.1'	'hormone metabolism.auxin.synthesis-degradation'	'(at1g51760 : 350.0) encodes a member of the six Arabidopsis IAA-amino acid conjugate hydrolase subfamily and conjugates and conjugates IAA-Ala in vitro. Gene is expressed most strongly in roots, stems, and flowers.; IAA-ALANINE RESISTANT 3 (IAR3); FUNCTIONS IN: metallopeptidase activity, IAA-Ala conjugate hydrolase activity; INVOLVED IN: proteolysis, response to wounding; LOCATED IN: endoplasmic…	K14664|1|1e-160|378|vvi:100251400|IAA-amino acid hydrolase [EC:3.5.1.-]	Yes	No	Yes	No
Unigene8515_VfEP_Reference	'17.2.2'	'hormone metabolism.auxin.signal transduction'	'(at3g62980 : 68.2) Encodes an auxin receptor that mediates auxin-regulated transcription. It contains leucine-rich repeats and an F-box and interacts with ASK1, ASK2 and AtCUL1 to form SCF-TIR1, an SCF ubiquitin ligase complex. Related to yeast Grr1p and human SKP2 proteins, involved in ubiquitin-mediated processes. Required for normal response to auxin and repressed in response to flagellin. As…	K14485|1|3e-14|75.9|pop:POPTR_572746|transport inhibitor response 1	Yes	No	Yes	Yes
Unigene19743_VfEP_Reference	'17.2.2'	'hormone metabolism.auxin.signal transduction'	'(at5g35570 : 829.0) O-fucosyltransferase family protein; FUNCTIONS IN: molecular_function unknown; INVOLVED IN: biological_process unknown; LOCATED IN: chloroplast; EXPRESSED IN: 15 plant structures; EXPRESSED DURING: 7 growth stages; CONTAINS InterPro DOMAIN/s: GDP-fucose protein O-fucosyltransferase (InterPro:IPR019378); BEST Arabidopsis thaliana protein match is: O-fucosyltransferase family p…	No annotation	No	No	Yes	No
CL1430.Contig1_VfEP_Reference	'17.2.3'	'hormone metabolism.auxin.induced-regulated-responsive-activated'	'(loc_os06g17390.1 : 768.0) no description available & (at5g15740 : 733.0) O-fucosyltransferase family protein; CONTAINS InterPro DOMAIN/s: GDP-fucose protein O-fucosyltransferase (InterPro:IPR019378); BEST Arabidopsis thaliana protein match is: O-fucosyltransferase family protein (TAIR:AT3G02250.1); Has 822 Blast hits to 815 proteins in 30 species: Archae - 0; Bacteria - 0; Metazoa - 0; Fungi - …	No annotation	No	No	No	No
CL523.Contig3_VfEP_Reference	'17.2.3'	'hormone metabolism.auxin.induced-regulated-responsive-activated'	'(at2g44500 : 711.0) O-fucosyltransferase family protein; CONTAINS InterPro DOMAIN/s: GDP-fucose protein O-fucosyltransferase (InterPro:IPR019378); BEST Arabidopsis thaliana protein match is: O-fucosyltransferase family protein (TAIR:AT3G07900.1); Has 35333 Blast hits to 34131 proteins in 2444 species: Archae - 798; Bacteria - 22429; Metazoa - 974; Fungi - 991; Plants - 531; Viruses - 0; Other Eu…	No annotation	No	No	Yes	No
CL4387.Contig1_VfEP_Reference	'17.2.3'	'hormone metabolism.auxin.induced-regulated-responsive-activated'	'(q6i581|gh35_orysa : 778.0) Probable indole-3-acetic acid-amido synthetase GH3.5 (EC 6.3.2.-) (Auxin-responsive GH3-like protein 5) (OsGH3-5) - Oryza sativa (Rice) & (loc_os05g50890.2 : 778.0) no description available & (at2g46370 : 726.0) Encodes a jasmonate-amido synthetase that is a member of the GH3 family of proteins. JAR1 catalyzes the formation of a biologically active jasmonyl-isoleucine…	K14506|1|0.0|833|pop:POPTR_834775|jasmonic acid-amino synthetase!K14487|4|0.0|821|pop:POPTR_816623|auxin responsive GH3 gene family	No	No	No	No
Unigene9171_VfEP_Reference	'17.2.3'	'hormone metabolism.auxin.induced-regulated-responsive-activated'	'(at3g09870 : 76.3) SAUR-like auxin-responsive protein family ; FUNCTIONS IN: molecular_function unknown; INVOLVED IN: response to auxin stimulus; LOCATED IN: endomembrane system; EXPRESSED IN: 10 plant structures; EXPRESSED DURING: 6 growth stages; CONTAINS InterPro DOMAIN/s: Auxin responsive SAUR protein (InterPro:IPR003676); BEST Arabidopsis thaliana protein match is: SAUR-like auxin-responsiv…	K14488|1|1e-26|118|gmx:100794597|SAUR family protein	No	No	Yes	No
Unigene7256_VfEP_Reference	'17.2.3'	'hormone metabolism.auxin.induced-regulated-responsive-activated'	'(at2g46370 : 58.2) Encodes a jasmonate-amido synthetase that is a member of the GH3 family of proteins. JAR1 catalyzes the formation of a biologically active jasmonyl-isoleucine (JA-Ile) conjugate. JA-Ile promotes the interaction between JAZ1 and COI1 in the jasmonate signaling pathway. JAR1 localizes to the cytoplasm and is also a phytochrome A signaling component. JAR1 is an auxin-induced gene…	K14506|1|4e-13|70.9|vvi:100251627|jasmonic acid-amino synthetase!K14487|2|1e-11|65.9|pop:POPTR_816623|auxin responsive GH3 gene family	No	No	No	No
Unigene8269_VfEP_Reference	'17.2.3'	'hormone metabolism.auxin.induced-regulated-responsive-activated'	'(loc_os01g64780.2 : 376.0) no description available & (at1g43130 : 341.0) like COV 2 (LCV2); CONTAINS InterPro DOMAIN/s: Protein of unknown function DUF502 (InterPro:IPR007462); BEST Arabidopsis thaliana protein match is: Protein of unknown function (DUF502) (TAIR:AT2G20120.1); Has 2432 Blast hits to 2432 proteins in 576 species: Archae - 20; Bacteria - 1089; Metazoa - 1; Fungi - 0; Plants - 154…	No annotation	No	Yes	Yes	Yes
CL2703.Contig5_VfEP_Reference	'17.2.3'	'hormone metabolism.auxin.induced-regulated-responsive-activated'	'(q43088|rbcmt_pea : 851.0) Ribulose-1,5 bisphosphate carboxylase/oxygenase large subunit N-methyltransferase, chloroplast precursor (EC 2.1.1.127) ([Ribulose-bisphosphate carboxylase]-lysine N-methyltransferase) (RuBisCO methyltransferase) (RuBisCO LSMT) (rbcMT) - & (at1g14020 : 734.0) O-fucosyltransferase family protein; CONTAINS InterPro DOMAIN/s: GDP-fucose protein O-fucosyltransferase (Inter…	K00592|1|9e-172|603|aly:ARALYDRAFT_471564|[ribulose-bisphosphate carboxylase]-lysine N-methyltransferase [EC:2.1.1.127]!K05302|3|1e-10|68.2|mtr:MTR_7g035070|SET domain-containing protein 6	No	No	No	Yes
Unigene17220_VfEP_Reference	'17.3.2.1'	'hormone metabolism.brassinosteroid.signal transduction.BRI'	'(p51138|msk2_medsa : 150.0) Glycogen synthase kinase-3 homolog MsK-2 (EC 2.7.11.1) - Medicago sativa (Alfalfa) & (at5g14640 : 147.0) shaggy-like kinase 13 (SK13); FUNCTIONS IN: protein serine/threonine kinase activity, protein kinase activity, ATP binding; INVOLVED IN: response to salt stress, hyperosmotic response; LOCATED IN: cytosol; EXPRESSED IN: 24 plant structures; EXPRESSED DURING: 13 gro…	K03083|1|5e-36|147|aly:ARALYDRAFT_488305|glycogen synthase kinase 3 beta [EC:2.7.11.26]	No	Yes	Yes	Yes
CL7526.Contig2_VfEP_Reference	'17.3.2.2'	'hormone metabolism.brassinosteroid.signal transduction.BZR'	'(at1g78700 : 360.0) BES1/BZR1 homolog 4 (BEH4); FUNCTIONS IN: transcription regulator activity; INVOLVED IN: biological_process unknown; LOCATED IN: cellular_component unknown; EXPRESSED IN: 23 plant structures; EXPRESSED DURING: 13 growth stages; CONTAINS InterPro DOMAIN/s: BZR1, transcriptional repressor (InterPro:IPR008540); BEST Arabidopsis thaliana protein match is: BES1/BZR1 homolog 3 (TAI…	K14503|1|3e-61|234|rcu:RCOM_1593760|brassinosteroid resistant 1/2	No	No	Yes	No
Unigene15120_VfEP_Reference	'17.3.2.2'	'hormone metabolism.brassinosteroid.signal transduction.BZR'	'(at1g75080 : 249.0) Encodes a positive regulator of the brassinosteroid (BR) signalling pathway that mediates both downstream BR responses and negative feedback regulation of BR biosynthesis. There is evidence for phosphorylation-dependent nucleocytoplasmic shuttling of BZR1. GSK3-like kinases (including BIN2), 14-3-3 proteins, and the phosphatase BSU1 seem to participate in this process. Phosph…	K14503|1|1e-114|411|pop:POPTR_551922|brassinosteroid resistant 1/2	No	No	No	No
CL3553.Contig2_VfEP_Reference	'17.3.2.99'	'hormone metabolism.brassinosteroid.signal transduction.other'	'(at4g33430 : 911.0) Leu-rich receptor Serine/threonine protein kinase. Component of BR signaling that interacts with BRI1 in vitro and in vivo to form a heterodimer. Brassinolide-dependent association of BRI1 and BAK1 in vivo. Phosphorylation of both BRI1 and BAK1 on Thr residues was BR dependent. Although BAK1 and BRI1 alone localize in the plasma membrane, when BAK1 and BRI1 are coexpressed, t…	K13416|1|0.0|1026|rcu:RCOM_1534760|brassinosteroid insensitive 1-associated receptor kinase 1 [EC:2.7.10.1 2.7.11.1]!K13418|5|0.0|949|pop:POPTR_913861|somatic embryogenesis receptor kinase 1 [EC:2.7.10.1 2.7.11.1]	Yes	No	Yes	No
Unigene20053_VfEP_Reference	'17.4.1'	'hormone metabolism.cytokinin.synthesis-degradation'	'(at1g68460 : 318.0) Encodes a putative adenylate isopentenyltransferase. It catalyzes the formation of isopentenyladenosine 5'-monophosphate (iPMP) from AMP and dimethylallylpyrophosphate (DMAPP), but it has a lower Km for ADP and likely works using ADP or ATP in plants. It is involved in cytokinin biosynthesis.; isopentenyltransferase 1 (IPT1); FUNCTIONS IN: AMP dimethylallyltransferase activit…	K10760|1|1e-104|378|vvi:100247527|adenylate isopentenyltransferase (cytokinin synthase)	No	No	No	No
Unigene36617_VfEP_Reference	'17.4.1'	'hormone metabolism.cytokinin.synthesis-degradation'	'(at1g22400 : 77.4) UGT85A1; FUNCTIONS IN: in 6 functions; INVOLVED IN: metabolic process; LOCATED IN: cellular_component unknown; EXPRESSED IN: 22 plant structures; EXPRESSED DURING: 10 growth stages; CONTAINS InterPro DOMAIN/s: UDP-glucuronosyl/UDP-glucosyltransferase (InterPro:IPR002213); BEST Arabidopsis thaliana protein match is: UDP-glucosyl transferase 85A3 (TAIR:AT1G22380.1); Has 7940 Bla…	K13030|1|5e-11|63.9|sbi:SORBI_01g001220|cyanohydrin beta-glucosyltransferase [EC:2.4.1.85]	Yes	Yes	Yes	Yes
Unigene28147_VfEP_Reference	'17.4.1'	'hormone metabolism.cytokinin.synthesis-degradation'	'(loc_os02g51910.1 : 122.0) no description available & (at1g22380 : 119.0) Encodes a putative UDP-glucosyl transferase. At1g22380 was initially identified as encoding the protein AAF87154, which has been classified as a bHLH protein (AtbHLH152). Subsequently it has been found that the AAF87154 protein appears to be encoded by the AT1G23970 genomic locus.; UDP-glucosyl transferase 85A3 (UGT85A3); …	K13691|1|1e-21|99.8|pop:POPTR_718172|pathogen-inducible salicylic acid glucosyltransferase [EC:2.4.1.-]!K13493|2|1e-21|99.8|ath:AT5G05870|cytokinin-N-glucosyltransferase [EC:2.4.1.-]!K13030|4|2e-21|99.0|sbi:SORBI_01g001220|cyanohydrin beta-glucosyltransferase [EC:2.4.1.85]	No	No	No	Yes
Unigene35673_VfEP_Reference	'17.4.1'	'hormone metabolism.cytokinin.synthesis-degradation'	'(at1g22380 : 95.5) Encodes a putative UDP-glucosyl transferase. At1g22380 was initially identified as encoding the protein AAF87154, which has been classified as a bHLH protein (AtbHLH152). Subsequently it has been found that the AAF87154 protein appears to be encoded by the AT1G23970 genomic locus.; UDP-glucosyl transferase 85A3 (UGT85A3); FUNCTIONS IN: transferase activity, transferring glycos…	K13030|1|7e-13|70.1|sbi:SORBI_01g001220|cyanohydrin beta-glucosyltransferase [EC:2.4.1.85]!K13692|2|3e-07|51.6|vvi:100252177|UDP-glucose:(indol-3-yl)acetate beta-D-glucosyltransferase [EC:2.4.1.121]	Yes	No	No	No
CL458.Contig3_VfEP_Reference	'17.4.1'	'hormone metabolism.cytokinin.synthesis-degradation'	'(at1g22380 : 496.0) Encodes a putative UDP-glucosyl transferase. At1g22380 was initially identified as encoding the protein AAF87154, which has been classified as a bHLH protein (AtbHLH152). Subsequently it has been found that the AAF87154 protein appears to be encoded by the AT1G23970 genomic locus.; UDP-glucosyl transferase 85A3 (UGT85A3); FUNCTIONS IN: transferase activity, transferring glyco…	K13030|1|3e-106|384|sbi:SORBI_01g001220|cyanohydrin beta-glucosyltransferase [EC:2.4.1.85]!K13068|2|1e-63|242|ath:AT3G21560|sinapate 1-glucosyltransferase [EC:2.4.1.120]!K13691|4|3e-61|234|rcu:RCOM_0101360|pathogen-inducible salicylic acid glucosyltransferase [EC:2.4.1.-]	No	Yes	No	No
Unigene11308_VfEP_Reference	'17.4.1'	'hormone metabolism.cytokinin.synthesis-degradation'	'(at1g22380 : 103.0) Encodes a putative UDP-glucosyl transferase. At1g22380 was initially identified as encoding the protein AAF87154, which has been classified as a bHLH protein (AtbHLH152). Subsequently it has been found that the AAF87154 protein appears to be encoded by the AT1G23970 genomic locus.; UDP-glucosyl transferase 85A3 (UGT85A3); FUNCTIONS IN: transferase activity, transferring glyco…	K13030|1|6e-10|60.5|sbi:SORBI_01g001220|cyanohydrin beta-glucosyltransferase [EC:2.4.1.85]!K13691|2|1e-09|59.7|pop:POPTR_718172|pathogen-inducible salicylic acid glucosyltransferase [EC:2.4.1.-]	No	No	No	No
Unigene2273_VfEP_Reference	'17.4.2'	'hormone metabolism.cytokinin.signal transduction'	'(at5g10720 : 865.0) member of Histidine Kinase; histidine kinase 5 (HK5); FUNCTIONS IN: protein histidine kinase activity; INVOLVED IN: cytokinin mediated signaling pathway; LOCATED IN: vacuole; EXPRESSED IN: male gametophyte, root; CONTAINS InterPro DOMAIN/s: Signal transduction histidine kinase, homodimeric (InterPro:IPR009082), CheY-like (InterPro:IPR011006), Signal transduction histidine kin…	K14489|1|4e-52|171|zma:541641|arabidopsis histidine kinase 2/3/4 (cytokinin receptor) [EC:2.7.13.3]	No	No	No	No
Unigene17158_VfEP_Reference	'17.5.1'	'hormone metabolism.ethylene.synthesis-degradation'	'(at4g34120 : 266.0) LOSS OF THE TIMING OF ET AND JA BIOSYNTHESIS 1 (LEJ1); FUNCTIONS IN: molecular_function unknown; INVOLVED IN: biological_process unknown; LOCATED IN: chloroplast stroma, chloroplast; EXPRESSED IN: 23 plant structures; EXPRESSED DURING: 13 growth stages; CONTAINS InterPro DOMAIN/s: Cystathionine beta-synthase, core (InterPro:IPR000644); BEST Arabidopsis thaliana protein match …	No annotation	No	No	Yes	No
CL2028.Contig1_VfEP_Reference	'17.5.1.1'	'hormone metabolism.ethylene.synthesis-degradation.1-aminocyclopropane-1-carboxylate synthase'	'(at4g26200 : 633.0) Member of a family of proteins in Arabidopsis that encode 1-Amino-cyclopropane-1-carboxylate synthase, an enzyme involved in ethylene biosynthesis. Not expressed in response to IAA.; 1-amino-cyclopropane-1-carboxylate synthase 7 (ACS7); CONTAINS InterPro DOMAIN/s: 1-aminocyclopropane-1-carboxylate synthase (InterPro:IPR001176), Pyridoxal phosphate-dependent transferase, major…	K01762|1|0.0|736|gmx:100797692|1-aminocyclopropane-1-carboxylate synthase [EC:4.4.1.14]	No	Yes	No	No
CL2028.Contig2_VfEP_Reference	'17.5.1.1'	'hormone metabolism.ethylene.synthesis-degradation.1-aminocyclopropane-1-carboxylate synthase'	'(loc_os01g09700.1 : 110.0) no description available & (at4g26200 : 106.0) Member of a family of proteins in Arabidopsis that encode 1-Amino-cyclopropane-1-carboxylate synthase, an enzyme involved in ethylene biosynthesis. Not expressed in response to IAA.; 1-amino-cyclopropane-1-carboxylate synthase 7 (ACS7); CONTAINS InterPro DOMAIN/s: 1-aminocyclopropane-1-carboxylate synthase (InterPro:IPR001…	K01762|1|9e-33|136|gmx:100778925|1-aminocyclopropane-1-carboxylate synthase [EC:4.4.1.14]	No	No	No	No
CL1755.Contig2_VfEP_Reference	'17.5.1.20'	'hormone metabolism.ethylene.synthesis-degradation.XBAT32'	'(at5g57740 : 615.0) ubiquitin ligase; XB3 ortholog 2 in Arabidopsis thaliana (XBAT32); FUNCTIONS IN: zinc ion binding; EXPRESSED IN: 23 plant structures; EXPRESSED DURING: 15 growth stages; CONTAINS InterPro DOMAIN/s: Zinc finger, RING-type, conserved site (InterPro:IPR017907), Zinc finger, RING-type (InterPro:IPR001841), Ankyrin repeat-containing domain (InterPro:IPR020683), Ankyrin repeat (Int…	K13118|1|5e-13|75.1|cre:CHLREDRAFT_17930|protein DGCR14!K06694|2|7e-12|71.2|sbi:SORBI_01g007540|26S proteasome non-ATPase regulatory subunit 10	No	Yes	No	Yes
Unigene15730_VfEP_Reference	'17.5.2'	'hormone metabolism.ethylene.signal transduction'	'(at5g44210 : 117.0) encodes a member of the ERF (ethylene response factor) subfamily B-1 of ERF/AP2 transcription factor family (ATERF-9). The protein contains one AP2 domain. There are 15 members in this subfamily including ATERF-3, ATERF-4, ATERF-7, and leafy petiole.; erf domain protein 9 (ERF9); FUNCTIONS IN: transcription repressor activity, DNA binding, sequence-specific DNA binding transc…	K09286|1|2e-38|158|ath:AT5G44210|EREBP-like factor	No	No	No	Yes
Unigene9294_VfEP_Reference	'17.5.2'	'hormone metabolism.ethylene.signal transduction'	'(at5g67190 : 173.0) encodes a member of the DREB subfamily A-5 of ERF/AP2 transcription factor family. The protein contains one AP2 domain. There are 16 members in this subfamily including RAP2.1, RAP2.9 and RAP2.10.; DREB and EAR motif protein 2 (DEAR2); FUNCTIONS IN: DNA binding, sequence-specific DNA binding transcription factor activity; INVOLVED IN: regulation of transcription, DNA-dependen…	K09286|1|3e-52|204|pop:POPTR_655111|EREBP-like factor	Yes	No	No	No
CL3112.Contig5_VfEP_Reference	'17.5.3'	'hormone metabolism.ethylene.induced-regulated-responsive-activated'	'(at5g63120 : 694.0) P-loop containing nucleoside triphosphate hydrolases superfamily protein; FUNCTIONS IN: helicase activity, nucleic acid binding, ATP binding, ATP-dependent helicase activity; EXPRESSED IN: 22 plant structures; EXPRESSED DURING: 10 growth stages; CONTAINS InterPro DOMAIN/s: DNA/RNA helicase, DEAD/DEAH box type, N-terminal (InterPro:IPR011545), RNA helicase, DEAD-box type, Q mo…	K12823|1|0.0|1004|gmx:100817092|ATP-dependent RNA helicase DDX5/DBP2 [EC:3.6.4.13]	No	No	Yes	Yes
Unigene19228_VfEP_Reference	'17.5.3'	'hormone metabolism.ethylene.induced-regulated-responsive-activated'	'(at4g20880 : 77.8) ethylene-responsive nuclear protein / ethylene-regulated nuclear protein (ERT2); BEST Arabidopsis thaliana protein match is: ethylene-responsive nuclear protein -related (TAIR:AT5G44350.1); Has 2205 Blast hits to 1471 proteins in 187 species: Archae - 2; Bacteria - 107; Metazoa - 617; Fungi - 120; Plants - 79; Viruses - 12; Other Eukaryotes - 1268 (source: NCBI BLink). & (gnl|…	No annotation	No	No	No	No
CL449.Contig1_VfEP_Reference	'17.6.1'	'hormone metabolism.gibberelin.synthesis-degradation'	'(at4g23340 : 264.0) 2-oxoglutarate (2OG) and Fe(II)-dependent oxygenase superfamily protein; FUNCTIONS IN: oxidoreductase activity; INVOLVED IN: metabolic process; LOCATED IN: cellular_component unknown; CONTAINS InterPro DOMAIN/s: Oxoglutarate/iron-dependent oxygenase (InterPro:IPR005123); BEST Arabidopsis thaliana protein match is: 2-oxoglutarate (2OG) and Fe(II)-dependent oxygenase superfamil…	K05282|1|6e-25|114|vvi:100232996|gibberellin 20-oxidase [EC:1.14.11.12]	No	No	Yes	No
Unigene25483_VfEP_Reference	'17.6.1.13'	'hormone metabolism.gibberelin.synthesis-degradation.GA2 oxidase'	'(q9xhm5|g2ox2_pea : 651.0) Gibberellin 2-beta-dioxygenase 2 (EC 1.14.11.13) (Gibberellin 2-beta-hydroxylase 2) (Gibberellin 2-oxidase 2) (GA 2-oxidase 2) - Pisum sativum (Garden pea) & (at1g02400 : 363.0) Encodes a gibberellin 2-oxidase that acts on C19 gibberellins but not C20 gibberellins.; gibberellin 2-oxidase 6 (GA2OX6); CONTAINS InterPro DOMAIN/s: Oxoglutarate/iron-dependent oxygenase (Int…	K04125|1|1e-91|335|pop:POPTR_550316|gibberellin 2-oxidase [EC:1.14.11.13]	No	No	Yes	No
Unigene2150_VfEP_Reference	'17.6.1.13'	'hormone metabolism.gibberelin.synthesis-degradation.GA2 oxidase'	'(q9sq80|g2ox1_pea : 250.0) Gibberellin 2-beta-dioxygenase 1 (EC 1.14.11.13) (Gibberellin 2-beta-hydroxylase 1) (Gibberellin 2-oxidase 1) (GA 2-oxidase 1) (Protein SLENDER) - Pisum sativum (Garden pea) & (at1g30040 : 243.0) Encodes a gibberellin 2-oxidase that acts on C-19 gibberellins. AtGA2OX2 expression is responsive to cytokinin and KNOX activities.; gibberellin 2-oxidase (GA2OX2); CONTAINS I…	K04125|1|4e-77|285|pop:POPTR_758699|gibberellin 2-oxidase [EC:1.14.11.13]	Yes	No	Yes	Yes
Unigene16470_VfEP_Reference	'17.6.1.13'	'hormone metabolism.gibberelin.synthesis-degradation.GA2 oxidase'	'(at1g30040 : 134.0) Encodes a gibberellin 2-oxidase that acts on C-19 gibberellins. AtGA2OX2 expression is responsive to cytokinin and KNOX activities.; gibberellin 2-oxidase (GA2OX2); CONTAINS InterPro DOMAIN/s: Oxoglutarate/iron-dependent oxygenase (InterPro:IPR005123); BEST Arabidopsis thaliana protein match is: gibberellin 2-oxidase 3 (TAIR:AT2G34555.1); Has 35333 Blast hits to 34131 protein…	K04125|1|1e-32|135|vvi:100244543|gibberellin 2-oxidase [EC:1.14.11.13]	Yes	No	Yes	Yes
Unigene16028_VfEP_Reference	'17.7.1.3'	'hormone metabolism.jasmonate.synthesis-degradation.allene oxidase synthase'	'(at5g42650 : 602.0) Encodes a member of the cytochrome p450 CYP74 gene family that functions as an allene oxide synthase. This enzyme catalyzes dehydration of the hydroperoxide to an unstable allene oxide in the JA biosynthetic pathway. It shows a dual catalytic activity, the major one being a 13-AOS but also expressing a 9-AOS activity.; allene oxide synthase (AOS); FUNCTIONS IN: hydro-lyase ac…	K01723|1|0.0|802|gmx:100037481|hydroperoxide dehydratase [EC:4.2.1.92]	No	No	No	Yes
Unigene24476_VfEP_Reference	'17.7.1.4'	'hormone metabolism.jasmonate.synthesis-degradation.allene oxidase cyclase'	'(loc_os03g32314.1 : 248.0) no description available & (at1g13280 : 232.0) Encodes allene oxide cyclase. One of four genes in Arabidopsis that encode this enzyme, which catalyzes an essential step in jasmonic acid biosynthesis. Gene expression is reduced during senescence, a process that involves jasmonic acid signalling pathway.; allene oxide cyclase 4 (AOC4); FUNCTIONS IN: allene-oxide cyclase …	K10525|1|5e-70|263|vvi:100257779|allene oxide cyclase [EC:5.3.99.6]	No	No	No	No
CL548.Contig8_VfEP_Reference	'17.7.1.5'	'hormone metabolism.jasmonate.synthesis-degradation.12-Oxo-PDA-reductase'	'(at1g76680 : 505.0) Encodes a member of an alpha/beta barrel fold family of FMN-containing oxidoreductases. One of the closely related 12-oxophytodienoic acid reductases. This enzyme is not expected to participate in jasmonic acid biosynthesis because during in vitro assays, it shows very little activity with the naturally occurring OPDA isomer. Shows activity towards 2,4,6-trinitrotoluene. Expr…	K05894|1|1e-163|574|mtr:MTR_5g006800|12-oxophytodienoic acid reductase [EC:1.3.1.42]	No	No	Yes	No
CL548.Contig4_VfEP_Reference	'17.7.1.5'	'hormone metabolism.jasmonate.synthesis-degradation.12-Oxo-PDA-reductase'	'(at1g17990 : 116.0) FMN-linked oxidoreductases superfamily protein; FUNCTIONS IN: oxidoreductase activity, FMN binding, catalytic activity; INVOLVED IN: metabolic process; CONTAINS InterPro DOMAIN/s: NADH:flavin oxidoreductase/NADH oxidase, N-terminal (InterPro:IPR001155), Aldolase-type TIM barrel (InterPro:IPR013785); BEST Arabidopsis thaliana protein match is: FMN-linked oxidoreductases superf…	K05894|1|7e-29|123|gmx:100803381|12-oxophytodienoic acid reductase [EC:1.3.1.42]	No	No	No	No
Unigene9458_VfEP_Reference	'17.7.1.5'	'hormone metabolism.jasmonate.synthesis-degradation.12-Oxo-PDA-reductase'	'(at1g76680 : 84.3) Encodes a member of an alpha/beta barrel fold family of FMN-containing oxidoreductases. One of the closely related 12-oxophytodienoic acid reductases. This enzyme is not expected to participate in jasmonic acid biosynthesis because during in vitro assays, it shows very little activity with the naturally occurring OPDA isomer. Shows activity towards 2,4,6-trinitrotoluene. Expre…	K05894|1|2e-18|89.0|mtr:MTR_5g006800|12-oxophytodienoic acid reductase [EC:1.3.1.42]	No	No	No	No
CL548.Contig7_VfEP_Reference	'17.7.1.5'	'hormone metabolism.jasmonate.synthesis-degradation.12-Oxo-PDA-reductase'	'(at1g76690 : 513.0) Encodes one of the closely related 12-oxophytodienoic acid reductases. This enzyme is not expected to participate in jasmonic acid biosynthesis because during in vitro assays, it shows very little activity with the naturally occurring OPDA isomer. Shows activity towards 2,4,6-trinitrotoluene. Expressed predominately in root. Predicted to be a cytosolic protein.; 12-oxophytodi…	K05894|1|2e-167|587|mtr:MTR_5g006800|12-oxophytodienoic acid reductase [EC:1.3.1.42]	Yes	No	No	No
Unigene15440_VfEP_Reference	'17.7.2'	'hormone metabolism.jasmonate.signal transduction'	'(at1g19180 : 143.0) JAZ1 is a nuclear-localized protein involved in jasmonate signaling. JAZ1 transcript levels rise in response to a jasmonate stimulus. JAZ1 can interact with the COI1 F-box subunit of an SCF E3 ubiquitin ligase in a yeast-two-hybrid assay only in the presence of jasmonate-isoleucine (JA-ILE) or coronatine. Application of jasmonate methyl ester to Arabidopsis roots reduces the …	K13464|1|6e-49|192|vvi:100254231|jasmonate ZIM domain-containing protein	No	No	Yes	Yes
Unigene9407_VfEP_Reference	'17.8.1'	'hormone metabolism.salicylic acid.synthesis-degradation'	'(at1g05680 : 77.4) Encodes a UDP-glucosyltransferase, UGT74E2, that acts on IBA (indole-3-butyric acid) and affects auxin homeostasis. The transcript and protein levels of this enzyme are strongly induced by H2O2 and may allow integration of ROS (reactive oxygen species) and auxin signaling. This enzyme can also transfer glycosyl groups to several compounds related to the explosive TNT when this…	K13692|1|2e-30|128|vvi:100252177|UDP-glucose:(indol-3-yl)acetate beta-D-glucosyltransferase [EC:2.4.1.121]	No	No	No	No
CL1484.Contig6_VfEP_Reference	'20.1'	'stress.biotic'	'(loc_os12g12130.1 : 96.7) no description available & (at1g54470 : 85.9) Encodes a Cf-like gene in Arabidopsis that confers downy mildew resistance to several isolates of Peronospora parasitica.; resistance to Peronospora parasitica 27 (RPP27); LOCATED IN: endomembrane system; CONTAINS InterPro DOMAIN/s: Leucine-rich repeat, typical subtype (InterPro:IPR003591), Leucine-rich repeat-containing N-t…	K13415|1|4e-17|84.3|pop:POPTR_650846|protein brassinosteroid insensitive 1 [EC:2.7.10.1 2.7.11.1]!K13418|5|4e-14|74.3|rcu:RCOM_0186340|somatic embryogenesis receptor kinase 1 [EC:2.7.10.1 2.7.11.1]	Yes	No	No	No
CL1484.Contig8_VfEP_Reference	'20.1'	'stress.biotic'	'(loc_os01g06520.1 : 72.8) no description available & (at1g71390 : 61.6) receptor like protein 11 (RLP11); INVOLVED IN: signal transduction, defense response; LOCATED IN: endomembrane system; EXPRESSED IN: leaf whorl, stamen; EXPRESSED DURING: 4 anthesis, petal differentiation and expansion stage; CONTAINS InterPro DOMAIN/s: Leucine-rich repeat-containing N-terminal domain, type 2 (InterPro:IPR01…	K13420|1|1e-07|53.1|sbi:SORBI_06g028760|LRR receptor-like serine/threonine-protein kinase FLS2 [EC:2.7.11.1]!K13415|5|4e-06|47.8|sbi:SORBI_03g032990|protein brassinosteroid insensitive 1 [EC:2.7.10.1 2.7.11.1]	Yes	Yes	No	No
CL8302.Contig1_VfEP_Reference	'20.1'	'stress.biotic'	'(at3g49750 : 268.0) receptor like protein 44 (RLP44); INVOLVED IN: signal transduction; LOCATED IN: plasma membrane; EXPRESSED IN: 21 plant structures; EXPRESSED DURING: 13 growth stages; CONTAINS InterPro DOMAIN/s: Leucine-rich repeat (InterPro:IPR001611); BEST Arabidopsis thaliana protein match is: receptor like protein 57 (TAIR:AT5G65830.1); Has 65414 Blast hits to 15809 proteins in 634 speci…	K13416|1|8e-23|106|vvi:100253855|brassinosteroid insensitive 1-associated receptor kinase 1 [EC:2.7.10.1 2.7.11.1]!K13418|2|1e-21|102|pop:POPTR_913861|somatic embryogenesis receptor kinase 1 [EC:2.7.10.1 2.7.11.1]!K13417|3|3e-21|101|ath:AT2G13790|somatic embryogenesis receptor kinase 4 [EC:2.7.10.1 2.7.11.1]	No	No	No	No
CL10012.Contig15_VfEP_Reference	'20.1.7.10'	'stress.biotic.PR-proteins.NPR'	'(loc_os01g56200.1 : 617.0) no description available & (at5g45110 : 612.0) Encodes a paralog of NPR1. Involved in negative regulation of defense responses against bacterial and oomycete pathogens. npr3 mutants has elevated level of PR1 expression. Interacts with TGA2, TGA3, TGA5 and TGA6 in yeast two hybrid assays.; NPR1-like protein 3 (NPR3); INVOLVED IN: defense response to fungus, incompatible…	K14508|1|3e-136|484|rcu:RCOM_1047190|regulatory protein NPR1	No	No	No	No
CL6735.Contig1_VfEP_Reference	'20.1.7.10'	'stress.biotic.PR-proteins.NPR'	'(loc_os01g56200.1 : 505.0) no description available & (at5g45110 : 490.0) Encodes a paralog of NPR1. Involved in negative regulation of defense responses against bacterial and oomycete pathogens. npr3 mutants has elevated level of PR1 expression. Interacts with TGA2, TGA3, TGA5 and TGA6 in yeast two hybrid assays.; NPR1-like protein 3 (NPR3); INVOLVED IN: defense response to fungus, incompatible…	K14508|1|4e-122|437|rcu:RCOM_1047190|regulatory protein NPR1	No	No	No	Yes
CL963.Contig2_VfEP_Reference	'20.2.4'	'stress.abiotic.touch/wounding'	'(p37707|b2_dauca : 296.0) B2 protein - Daucus carota (Carrot) & (at5g42050 : 281.0) DCD (Development and Cell Death) domain protein; CONTAINS InterPro DOMAIN/s: Development/cell death domain (InterPro:IPR013989), Kelch related (InterPro:IPR013089); BEST Arabidopsis thaliana protein match is: DCD (Development and Cell Death) domain protein (TAIR:AT3G27090.1); Has 30201 Blast hits to 17322 protein…	No annotation	No	No	Yes	Yes
Unigene3036_VfEP_Reference	'21.2'	'redox.ascorbate and glutathione'	'(at3g19000 : 154.0) 2-oxoglutarate (2OG) and Fe(II)-dependent oxygenase superfamily protein; FUNCTIONS IN: oxidoreductase activity, acting on paired donors, with incorporation or reduction of molecular oxygen, 2-oxoglutarate as one donor, and incorporation of one atom each of oxygen into both donors, oxidoreductase activity; LOCATED IN: cellular_component unknown; EXPRESSED IN: 22 plant structur…	K06892|1|5e-34|140|aly:ARALYDRAFT_479418|!K05282|3|2e-12|68.9|rcu:RCOM_1498120|gibberellin 20-oxidase [EC:1.14.11.12]	Yes	No	No	No
CL2546.Contig2_VfEP_Reference	'26.10'	'misc.cytochrome P450'	'(at5g52400 : 260.0) member of CYP715A; "cytochrome P450, family 715, subfamily A, polypeptide 1" (CYP715A1); FUNCTIONS IN: electron carrier activity, monooxygenase activity, iron ion binding, oxygen binding, heme binding; INVOLVED IN: response to salt stress; LOCATED IN: endomembrane system; EXPRESSED IN: 8 plant structures; EXPRESSED DURING: 4 anthesis, C globular stage, petal differentiation a…	K10717|1|1e-47|187|ath:AT1G67110|cytokinin trans-hydroxylase!K15639|2|1e-46|184|aly:ARALYDRAFT_901457|cytochrome P450, family 734, subfamily A, polypeptide 1 (PHYB activation tagged suppressor 1) [EC:1.14.-.-]	No	No	No	No
CL6622.Contig1_VfEP_Reference	'26.10'	'misc.cytochrome P450'	'(at3g48270 : 475.0) putative cytochrome P450; "cytochrome P450, family 71, subfamily A, polypeptide 26" (CYP71A26); FUNCTIONS IN: electron carrier activity, monooxygenase activity, iron ion binding, oxygen binding, heme binding; INVOLVED IN: oxidation reduction; CONTAINS InterPro DOMAIN/s: Cytochrome P450 (InterPro:IPR001128), Cytochrome P450, conserved site (InterPro:IPR017972), Cytochrome P450…	K00517|1|5e-125|446|aly:ARALYDRAFT_320824|[EC:1.14.-.-]!K11868|4|6e-123|439|aly:ARALYDRAFT_481994|cytochrome P450, family 71, subfamily A, polypeptide 13 (indoleacetaldoxime dehydratase) [EC:4.99.1.6]	Yes	No	Yes	Yes
CL6622.Contig4_VfEP_Reference	'26.10'	'misc.cytochrome P450'	'(at3g48270 : 475.0) putative cytochrome P450; "cytochrome P450, family 71, subfamily A, polypeptide 26" (CYP71A26); FUNCTIONS IN: electron carrier activity, monooxygenase activity, iron ion binding, oxygen binding, heme binding; INVOLVED IN: oxidation reduction; CONTAINS InterPro DOMAIN/s: Cytochrome P450 (InterPro:IPR001128), Cytochrome P450, conserved site (InterPro:IPR017972), Cytochrome P450…	K00517|1|5e-125|446|aly:ARALYDRAFT_320824|[EC:1.14.-.-]!K11868|4|6e-123|439|aly:ARALYDRAFT_481994|cytochrome P450, family 71, subfamily A, polypeptide 13 (indoleacetaldoxime dehydratase) [EC:4.99.1.6]	No	No	Yes	No
Unigene17274_VfEP_Reference	'26.10'	'misc.cytochrome P450'	'(at1g73340 : 423.0) Cytochrome P450 superfamily protein; FUNCTIONS IN: electron carrier activity, monooxygenase activity, iron ion binding, oxygen binding, heme binding; EXPRESSED IN: root; CONTAINS InterPro DOMAIN/s: Cytochrome P450 (InterPro:IPR001128), Cytochrome P450, E-class, group IV (InterPro:IPR002403), Cytochrome P450, conserved site (InterPro:IPR017972); BEST Arabidopsis thaliana prote…	K09588|1|3e-61|233|osa:4349746|cytochrome P450, family 90, subfamily A, polypeptide 1 [EC:1.14.-.-]!K12639|3|1e-59|228|mtr:MTR_7g033040|cytochrome P450, family 724, subfamily B, polypeptide 1 [EC:1.14.13.-]	No	No	No	No
Unigene23436_VfEP_Reference	'26.12'	'misc.peroxidases'	'(at5g40150 : 390.0) Peroxidase superfamily protein; FUNCTIONS IN: peroxidase activity, heme binding; INVOLVED IN: oxidation reduction, response to oxidative stress; LOCATED IN: endomembrane system; EXPRESSED IN: 21 plant structures; EXPRESSED DURING: 13 growth stages; CONTAINS InterPro DOMAIN/s: Haem peroxidase (InterPro:IPR010255), Plant peroxidase (InterPro:IPR000823), Peroxidases heam-ligand …	K00430|1|2e-157|554|mtr:MTR_6g008080|peroxidase [EC:1.11.1.7]	No	No	Yes	No
Unigene9439_VfEP_Reference	'26.12'	'misc.peroxidases'	'(at2g24800 : 408.0) Peroxidase superfamily protein; FUNCTIONS IN: peroxidase activity, heme binding; INVOLVED IN: oxidation reduction, response to oxidative stress; LOCATED IN: endomembrane system; EXPRESSED IN: leaf whorl, sperm cell, sepal, flower; EXPRESSED DURING: petal differentiation and expansion stage; CONTAINS InterPro DOMAIN/s: Haem peroxidase (InterPro:IPR010255), Plant peroxidase (In…	K00430|1|4e-137|486|gmx:100803223|peroxidase [EC:1.11.1.7]	No	No	No	No
Unigene8873_VfEP_Reference	'26.12'	'misc.peroxidases'	'(p22196|per2_arahy : 68.2) Cationic peroxidase 2 precursor (EC 1.11.1.7) (PNPC2) - Arachis hypogaea (Peanut) & (at5g39580 : 58.5) Peroxidase superfamily protein; FUNCTIONS IN: peroxidase activity, heme binding; INVOLVED IN: defense response to fungus; LOCATED IN: endomembrane system; EXPRESSED IN: 17 plant structures; EXPRESSED DURING: 12 growth stages; CONTAINS InterPro DOMAIN/s: Haem peroxidas…	K00430|1|2e-11|65.5|mtr:MTR_2g008710|peroxidase [EC:1.11.1.7]	No	No	No	No
Unigene25277_VfEP_Reference	'26.2'	'misc.UDP glucosyl and glucoronyl transferases'	'(at2g30150 : 197.0) UDP-Glycosyltransferase superfamily protein; FUNCTIONS IN: transferase activity, transferring hexosyl groups, UDP-glycosyltransferase activity, transferase activity, transferring glycosyl groups; INVOLVED IN: metabolic process; EXPRESSED IN: 22 plant structures; EXPRESSED DURING: 13 growth stages; CONTAINS InterPro DOMAIN/s: UDP-glucuronosyl/UDP-glucosyltransferase (InterPro:…	K13691|1|4e-11|67.0|mtr:MTR_8g088560|pathogen-inducible salicylic acid glucosyltransferase [EC:2.4.1.-]!K13068|2|7e-11|66.2|aly:ARALYDRAFT_479675|sinapate 1-glucosyltransferase [EC:2.4.1.120]!K11820|5|4e-10|63.9|ath:AT1G24100|N-hydroxythioamide S-beta-glucosyltransferase [EC:2.4.1.195]	Yes	No	No	No
CL126.Contig1_VfEP_Reference	'26.22'	'misc.short chain dehydrogenase/reductase (SDR)'	'(loc_os04g10010.1 : 286.0) no description available & (at1g52340 : 254.0) Encodes a cytosolic short-chain dehydrogenase/reductase involved in the conversion of xanthoxin to ABA-aldehyde during ABA biosynthesis. Mutants are insensitive to sucrose and glucose.; ABA DEFICIENT 2 (ABA2); CONTAINS InterPro DOMAIN/s: NAD(P)-binding domain (InterPro:IPR016040), Glucose/ribitol dehydrogenase (InterPro:IP…	K13070|1|6e-77|286|osa:4335093|momilactone-A synthase [EC:1.1.1.295]!K09841|2|2e-72|271|pop:POPTR_547844|xanthoxin dehydrogenase [EC:1.1.1.288]	No	No	No	No
CL126.Contig1_VfEP_Reference	'26.22'	'misc.short chain dehydrogenase/reductase (SDR)'	'(loc_os04g10010.1 : 286.0) no description available & (at1g52340 : 254.0) Encodes a cytosolic short-chain dehydrogenase/reductase involved in the conversion of xanthoxin to ABA-aldehyde during ABA biosynthesis. Mutants are insensitive to sucrose and glucose.; ABA DEFICIENT 2 (ABA2); CONTAINS InterPro DOMAIN/s: NAD(P)-binding domain (InterPro:IPR016040), Glucose/ribitol dehydrogenase (InterPro:IP…	K13070|1|6e-77|286|osa:4335093|momilactone-A synthase [EC:1.1.1.295]!K09841|2|2e-72|271|pop:POPTR_547844|xanthoxin dehydrogenase [EC:1.1.1.288]	No	No	No	No
Unigene10902_VfEP_Reference	'26.22'	'misc.short chain dehydrogenase/reductase (SDR)'	'(at3g51680 : 118.0) NAD(P)-binding Rossmann-fold superfamily protein; FUNCTIONS IN: oxidoreductase activity, binding, catalytic activity; INVOLVED IN: oxidation reduction, metabolic process; LOCATED IN: cellular_component unknown; EXPRESSED IN: cotyledon, root; CONTAINS InterPro DOMAIN/s: NAD(P)-binding domain (InterPro:IPR016040), Glucose/ribitol dehydrogenase (InterPro:IPR002347), Short-chain …	K09841|1|3e-22|101|pop:POPTR_547844|xanthoxin dehydrogenase [EC:1.1.1.288]!K13070|2|5e-22|100|osa:4335093|momilactone-A synthase [EC:1.1.1.295]	Yes	No	No	No
Unigene10902_VfEP_Reference	'26.22'	'misc.short chain dehydrogenase/reductase (SDR)'	'(at3g51680 : 118.0) NAD(P)-binding Rossmann-fold superfamily protein; FUNCTIONS IN: oxidoreductase activity, binding, catalytic activity; INVOLVED IN: oxidation reduction, metabolic process; LOCATED IN: cellular_component unknown; EXPRESSED IN: cotyledon, root; CONTAINS InterPro DOMAIN/s: NAD(P)-binding domain (InterPro:IPR016040), Glucose/ribitol dehydrogenase (InterPro:IPR002347), Short-chain …	K09841|1|3e-22|101|pop:POPTR_547844|xanthoxin dehydrogenase [EC:1.1.1.288]!K13070|2|5e-22|100|osa:4335093|momilactone-A synthase [EC:1.1.1.295]	Yes	No	No	No
Unigene32043_VfEP_Reference	'26.22'	'misc.short chain dehydrogenase/reductase (SDR)'	'(at3g51680 : 263.0) NAD(P)-binding Rossmann-fold superfamily protein; FUNCTIONS IN: oxidoreductase activity, binding, catalytic activity; INVOLVED IN: oxidation reduction, metabolic process; LOCATED IN: cellular_component unknown; EXPRESSED IN: cotyledon, root; CONTAINS InterPro DOMAIN/s: NAD(P)-binding domain (InterPro:IPR016040), Glucose/ribitol dehydrogenase (InterPro:IPR002347), Short-chain …	K09841|1|8e-46|181|gmx:100786658|xanthoxin dehydrogenase [EC:1.1.1.288]	Yes	No	Yes	No
CL2830.Contig1_VfEP_Reference	'26.28'	'misc.GDSL-motif lipase'	'(at5g55050 : 258.0) GDSL-like Lipase/Acylhydrolase superfamily protein; FUNCTIONS IN: hydrolase activity, acting on ester bonds, lipase activity, carboxylesterase activity; INVOLVED IN: lipid metabolic process; LOCATED IN: endomembrane system; EXPRESSED IN: 17 plant structures; EXPRESSED DURING: 10 growth stages; CONTAINS InterPro DOMAIN/s: Lipase, GDSL, active site (InterPro:IPR008265), Lipase,…	K00514|1|3e-15|81.6|rcu:RCOM_1428040|zeta-carotene desaturase [EC:1.3.5.6]!K01206|2|9e-14|76.6|aly:ARALYDRAFT_475890|alpha-L-fucosidase [EC:3.2.1.51]	No	No	No	No
CL2830.Contig3_VfEP_Reference	'26.28'	'misc.GDSL-motif lipase'	'(at5g55050 : 338.0) GDSL-like Lipase/Acylhydrolase superfamily protein; FUNCTIONS IN: hydrolase activity, acting on ester bonds, lipase activity, carboxylesterase activity; INVOLVED IN: lipid metabolic process; LOCATED IN: endomembrane system; EXPRESSED IN: 17 plant structures; EXPRESSED DURING: 10 growth stages; CONTAINS InterPro DOMAIN/s: Lipase, GDSL, active site (InterPro:IPR008265), Lipase,…	K00514|1|4e-26|117|rcu:RCOM_1428040|zeta-carotene desaturase [EC:1.3.5.6]!K01206|2|9e-20|96.7|aly:ARALYDRAFT_475890|alpha-L-fucosidase [EC:3.2.1.51]	No	No	No	No
CL4738.Contig2_VfEP_Reference	'26.28'	'misc.GDSL-motif lipase'	'(at1g29670 : 134.0) GDSL-like Lipase/Acylhydrolase superfamily protein; FUNCTIONS IN: hydrolase activity, acting on ester bonds, carboxylesterase activity; INVOLVED IN: lipid metabolic process; LOCATED IN: apoplast, cell wall, chloroplast; EXPRESSED IN: 23 plant structures; EXPRESSED DURING: 14 growth stages; CONTAINS InterPro DOMAIN/s: Lipase, GDSL (InterPro:IPR001087); BEST Arabidopsis thalian…	K00514|1|1e-06|49.3|rcu:RCOM_1428040|zeta-carotene desaturase [EC:1.3.5.6]	Yes	No	No	No
Unigene10505_VfEP_Reference	'26.28'	'misc.GDSL-motif lipase'	'(at1g53920 : 164.0) Contains lipase signature motif and GDSL domain.; GDSL-motif lipase 5 (GLIP5); FUNCTIONS IN: lipase activity, carboxylesterase activity; INVOLVED IN: lipid metabolic process; EXPRESSED IN: 18 plant structures; EXPRESSED DURING: 12 growth stages; CONTAINS InterPro DOMAIN/s: Lipase, GDSL (InterPro:IPR001087); BEST Arabidopsis thaliana protein match is: GDSL lipase 1 (TAIR:AT5G4…	K01206|1|2e-10|62.4|ath:AT1G67830|alpha-L-fucosidase [EC:3.2.1.51]!K00514|3|1e-07|53.5|rcu:RCOM_1428040|zeta-carotene desaturase [EC:1.3.5.6]	No	No	Yes	No
Unigene11817_VfEP_Reference	'26.28'	'misc.GDSL-motif lipase'	'(at5g55050 : 255.0) GDSL-like Lipase/Acylhydrolase superfamily protein; FUNCTIONS IN: hydrolase activity, acting on ester bonds, lipase activity, carboxylesterase activity; INVOLVED IN: lipid metabolic process; LOCATED IN: endomembrane system; EXPRESSED IN: 17 plant structures; EXPRESSED DURING: 10 growth stages; CONTAINS InterPro DOMAIN/s: Lipase, GDSL, active site (InterPro:IPR008265), Lipase,…	K01206|1|7e-14|76.3|ath:AT1G67830|alpha-L-fucosidase [EC:3.2.1.51]!K00514|3|2e-11|67.8|rcu:RCOM_1428040|zeta-carotene desaturase [EC:1.3.5.6]	No	No	No	No
Unigene18792_VfEP_Reference	'26.28'	'misc.GDSL-motif lipase'	'(at1g74460 : 506.0) GDSL-like Lipase/Acylhydrolase superfamily protein; FUNCTIONS IN: hydrolase activity, acting on ester bonds, carboxylesterase activity; INVOLVED IN: lipid metabolic process; LOCATED IN: endomembrane system; EXPRESSED IN: shoot, hypocotyl, root, flower, carpel; EXPRESSED DURING: petal differentiation and expansion stage; CONTAINS InterPro DOMAIN/s: Lipase, GDSL (InterPro:IPR00…	K01206|1|3e-20|97.8|aly:ARALYDRAFT_475890|alpha-L-fucosidase [EC:3.2.1.51]!K00514|3|5e-16|84.0|rcu:RCOM_1428040|zeta-carotene desaturase [EC:1.3.5.6]	No	No	Yes	No
Unigene30330_VfEP_Reference	'26.4'	'misc.beta 1,3 glucan hydrolases'	'(loc_os05g50490.2 : 145.0) no description available & (at2g30933 : 138.0) Carbohydrate-binding X8 domain superfamily protein; FUNCTIONS IN: molecular_function unknown; INVOLVED IN: biological_process unknown; LOCATED IN: endomembrane system; CONTAINS InterPro DOMAIN/s: X8 (InterPro:IPR012946); BEST Arabidopsis thaliana protein match is: Carbohydrate-binding X8 domain superfamily protein (TAIR:AT…	K14489|1|7e-16|83.2|vvi:100263145|arabidopsis histidine kinase 2/3/4 (cytokinin receptor) [EC:2.7.13.3]	Yes	Yes	Yes	No
Unigene8962_VfEP_Reference	'26.4'	'misc.beta 1,3 glucan hydrolases'	'(at5g55180 : 645.0) O-Glycosyl hydrolases family 17 protein; FUNCTIONS IN: cation binding, hydrolase activity, hydrolyzing O-glycosyl compounds, catalytic activity; INVOLVED IN: carbohydrate metabolic process; LOCATED IN: endomembrane system; EXPRESSED IN: 18 plant structures; EXPRESSED DURING: 11 growth stages; CONTAINS InterPro DOMAIN/s: X8 (InterPro:IPR012946), Glycoside hydrolase, catalytic …	K14489|1|7e-18|90.9|vvi:100263145|arabidopsis histidine kinase 2/3/4 (cytokinin receptor) [EC:2.7.13.3]	Yes	No	Yes	No
Unigene14772_VfEP_Reference	'26.4.1'	'misc.beta 1,3 glucan hydrolases.glucan endo-1,3-beta-glucosidase'	'(at3g55430 : 508.0) O-Glycosyl hydrolases family 17 protein; FUNCTIONS IN: cation binding, hydrolase activity, hydrolyzing O-glycosyl compounds, catalytic activity; INVOLVED IN: carbohydrate metabolic process; LOCATED IN: cell wall; EXPRESSED IN: 24 plant structures; EXPRESSED DURING: 15 growth stages; CONTAINS InterPro DOMAIN/s: X8 (InterPro:IPR012946), Glycoside hydrolase, catalytic core (Inte…	K14489|1|3e-08|58.9|vvi:100263145|arabidopsis histidine kinase 2/3/4 (cytokinin receptor) [EC:2.7.13.3]	No	No	Yes	No
Unigene7433_VfEP_Reference	'26.4.1'	'misc.beta 1,3 glucan hydrolases.glucan endo-1,3-beta-glucosidase'	'(at2g01630 : 713.0) O-Glycosyl hydrolases family 17 protein; FUNCTIONS IN: cation binding, hydrolase activity, hydrolyzing O-glycosyl compounds, catalytic activity; INVOLVED IN: carbohydrate metabolic process; LOCATED IN: plasma membrane, anchored to membrane; EXPRESSED IN: 21 plant structures; EXPRESSED DURING: 13 growth stages; CONTAINS InterPro DOMAIN/s: Glycoside hydrolase, catalytic core (I…	K14489|1|4e-15|81.6|vvi:100263145|arabidopsis histidine kinase 2/3/4 (cytokinin receptor) [EC:2.7.13.3]	No	No	Yes	No
CL8317.Contig1_VfEP_Reference	'27.3.21'	'RNA.regulation of transcription.GRAS transcription factor family'	'(at1g50600 : 580.0) Encodes a scarecrow-like protein (SCL5). Member of GRAS gene family.; scarecrow-like 5 (SCL5); CONTAINS InterPro DOMAIN/s: Transcription factor GRAS (InterPro:IPR005202); BEST Arabidopsis thaliana protein match is: GRAS family transcription factor (TAIR:AT5G48150.2); Has 3554 Blast hits to 3276 proteins in 342 species: Archae - 0; Bacteria - 9; Metazoa - 107; Fungi - 18; Plan…	K14494|1|3e-58|225|pop:POPTR_645273|DELLA protein	No	No	No	No
Unigene18036_VfEP_Reference	'27.3.35'	'RNA.regulation of transcription.bZIP transcription factor family'	'(at4g38900 : 342.0) Basic-leucine zipper (bZIP) transcription factor family protein; FUNCTIONS IN: DNA binding, sequence-specific DNA binding transcription factor activity; INVOLVED IN: regulation of transcription, DNA-dependent; LOCATED IN: nucleus; EXPRESSED IN: 24 plant structures; EXPRESSED DURING: 13 growth stages; CONTAINS InterPro DOMAIN/s: Basic-leucine zipper (bZIP) transcription factor…	K09060|1|8e-07|54.3|aly:ARALYDRAFT_473396|plant G-box-binding factor!K14432|3|3e-06|52.4|gmx:100818567|ABA responsive element binding factor	No	No	Yes	No
Unigene25926_VfEP_Reference	'27.3.35'	'RNA.regulation of transcription.bZIP transcription factor family'	'(loc_os03g21800.2 : 280.0) no description available & (q6s4p4|rf2b_orysa : 279.0) Transcription factor RF2b - Oryza sativa (Rice) & (at1g06850 : 270.0) basic leucine-zipper 52 (bZIP52); FUNCTIONS IN: DNA binding, sequence-specific DNA binding transcription factor activity; INVOLVED IN: regulation of transcription, DNA-dependent; EXPRESSED IN: 23 plant structures; EXPRESSED DURING: 15 growth stag…	K14432|1|4e-06|51.6|bdi:100822382|ABA responsive element binding factor	Yes	Yes	Yes	Yes
CL4128.Contig1_VfEP_Reference	'27.3.4'	'RNA.regulation of transcription.ARF, Auxin Response Factor family'	'(loc_os06g47150.4 : 540.0) no description available & (at4g30080 : 534.0) Involved in root cap cell differentiation. Gene expression is regulated by mir160.Located in the nucleus.; auxin response factor 16 (ARF16); CONTAINS InterPro DOMAIN/s: Aux/IAA-ARF-dimerisation (InterPro:IPR011525), Transcriptional factor B3 (InterPro:IPR003340), AUX/IAA protein (InterPro:IPR003311), Auxin response factor …	K14486|1|3e-76|285|pop:POPTR_589324|auxin response factor	No	No	No	No
CL7332.Contig1_VfEP_Reference	'27.3.4'	'RNA.regulation of transcription.ARF, Auxin Response Factor family'	'(at4g23980 : 276.0) Encodes auxin response factor 9 (ARF9).; auxin response factor 9 (ARF9); FUNCTIONS IN: sequence-specific DNA binding transcription factor activity; INVOLVED IN: regulation of transcription, DNA-dependent; LOCATED IN: nucleus; EXPRESSED IN: 22 plant structures; EXPRESSED DURING: 13 growth stages; CONTAINS InterPro DOMAIN/s: Aux/IAA-ARF-dimerisation (InterPro:IPR011525), Transc…	K14486|1|5e-59|226|osa:4329672|auxin response factor	Yes	No	Yes	No
Unigene14835_VfEP_Reference	'27.3.4'	'RNA.regulation of transcription.ARF, Auxin Response Factor family'	'(at4g23980 : 402.0) Encodes auxin response factor 9 (ARF9).; auxin response factor 9 (ARF9); FUNCTIONS IN: sequence-specific DNA binding transcription factor activity; INVOLVED IN: regulation of transcription, DNA-dependent; LOCATED IN: nucleus; EXPRESSED IN: 22 plant structures; EXPRESSED DURING: 13 growth stages; CONTAINS InterPro DOMAIN/s: Aux/IAA-ARF-dimerisation (InterPro:IPR011525), Transc…	K14486|1|2e-114|410|pop:POPTR_828321|auxin response factor	Yes	No	Yes	No
Unigene19195_VfEP_Reference	'27.3.40'	'RNA.regulation of transcription.Aux/IAA family'	'(p32294|ax22b_phaau : 268.0) Auxin-induced protein 22B (Indole-3-acetic acid-induced protein ARG4) - Phaseolus aureus (Mung bean) (Vigna radiata) & (at5g43700 : 223.0) Auxin inducible protein similar to transcription factors.; AUXIN INDUCIBLE 2-11 (ATAUX2-11); CONTAINS InterPro DOMAIN/s: Aux/IAA-ARF-dimerisation (InterPro:IPR011525), AUX/IAA protein (InterPro:IPR003311); BEST Arabidopsis thalian…	K14484|1|2e-57|221|ath:AT1G04240|auxin-responsive protein IAA	No	No	No	No
Unigene8473_VfEP_Reference	'27.3.40'	'RNA.regulation of transcription.Aux/IAA family'	'(o24543|ax22e_phaau : 66.2) Auxin-induced protein 22E (Indole-3-acetic acid-induced protein ARG14) - Phaseolus aureus (Mung bean) (Vigna radiata) & (at5g43700 : 61.6) Auxin inducible protein similar to transcription factors.; AUXIN INDUCIBLE 2-11 (ATAUX2-11); CONTAINS InterPro DOMAIN/s: Aux/IAA-ARF-dimerisation (InterPro:IPR011525), AUX/IAA protein (InterPro:IPR003311); BEST Arabidopsis thaliana…	K14484|1|2e-09|58.9|aly:ARALYDRAFT_319024|auxin-responsive protein IAA	Yes	No	Yes	Yes
CL1756.Contig1_VfEP_Reference	'27.3.6'	'RNA.regulation of transcription.bHLH,Basic Helix-Loop-Helix family'	'(at2g22760 : 158.0) basic helix-loop-helix (bHLH) DNA-binding superfamily protein; FUNCTIONS IN: DNA binding, sequence-specific DNA binding transcription factor activity; INVOLVED IN: regulation of transcription; LOCATED IN: nucleus; EXPRESSED IN: root, cultured cell; CONTAINS InterPro DOMAIN/s: Helix-loop-helix DNA-binding domain (InterPro:IPR001092), Helix-loop-helix DNA-binding (InterPro:IPR0…	K13422|1|1e-16|86.3|pop:POPTR_676550|transcription factor MYC2	Yes	Yes	Yes	Yes
CL1756.Contig2_VfEP_Reference	'27.3.6'	'RNA.regulation of transcription.bHLH,Basic Helix-Loop-Helix family'	'(at2g22760 : 158.0) basic helix-loop-helix (bHLH) DNA-binding superfamily protein; FUNCTIONS IN: DNA binding, sequence-specific DNA binding transcription factor activity; INVOLVED IN: regulation of transcription; LOCATED IN: nucleus; EXPRESSED IN: root, cultured cell; CONTAINS InterPro DOMAIN/s: Helix-loop-helix DNA-binding domain (InterPro:IPR001092), Helix-loop-helix DNA-binding (InterPro:IPR0…	K13422|1|1e-16|86.3|pop:POPTR_676550|transcription factor MYC2	No	No	Yes	Yes
CL6898.Contig1_VfEP_Reference	'27.3.6'	'RNA.regulation of transcription.bHLH,Basic Helix-Loop-Helix family'	'(at3g61950 : 228.0) basic helix-loop-helix (bHLH) DNA-binding superfamily protein; FUNCTIONS IN: DNA binding, sequence-specific DNA binding transcription factor activity; INVOLVED IN: regulation of transcription; LOCATED IN: nucleus; EXPRESSED IN: 15 plant structures; EXPRESSED DURING: 10 growth stages; CONTAINS InterPro DOMAIN/s: Helix-loop-helix DNA-binding domain (InterPro:IPR001092), Helix-l…	K13422|1|1e-13|76.6|ppp:PHYPADRAFT_164647|transcription factor MYC2	No	No	No	No
Unigene19451_VfEP_Reference	'27.3.6'	'RNA.regulation of transcription.bHLH,Basic Helix-Loop-Helix family'	'(at4g14410 : 162.0) basic Helix-Loop-Helix 104 (bHLH104); FUNCTIONS IN: DNA binding, sequence-specific DNA binding transcription factor activity; INVOLVED IN: regulation of transcription; LOCATED IN: nucleus; EXPRESSED IN: 24 plant structures; EXPRESSED DURING: 15 growth stages; CONTAINS InterPro DOMAIN/s: Helix-loop-helix DNA-binding domain (InterPro:IPR001092), Helix-loop-helix DNA-binding (In…	K13422|1|5e-08|57.0|pop:POPTR_836925|transcription factor MYC2	No	No	Yes	Yes
Unigene19511_VfEP_Reference	'27.3.6'	'RNA.regulation of transcription.bHLH,Basic Helix-Loop-Helix family'	'(at5g67060 : 153.0) HECATE 1 (HEC1); FUNCTIONS IN: sequence-specific DNA binding transcription factor activity; INVOLVED IN: transmitting tissue development, carpel formation, regulation of transcription; LOCATED IN: nucleus; EXPRESSED IN: 9 plant structures; EXPRESSED DURING: 6 growth stages; CONTAINS InterPro DOMAIN/s: Helix-loop-helix DNA-binding domain (InterPro:IPR001092), Helix-loop-helix …	K10863|1|4e-16|84.0|ath:AT5G01310|aprataxin [EC:3.-.-.-]!K12126|3|6e-09|60.1|aly:ARALYDRAFT_471048|phytochrome-interacting factor 3!K13422|5|1e-06|52.4|ppp:PHYPADRAFT_164647|transcription factor MYC2	No	No	No	Yes
Unigene2116_VfEP_Reference	'27.3.6'	'RNA.regulation of transcription.bHLH,Basic Helix-Loop-Helix family'	'(at1g01260 : 311.0) basic helix-loop-helix (bHLH) DNA-binding superfamily protein; FUNCTIONS IN: DNA binding, sequence-specific DNA binding transcription factor activity; INVOLVED IN: regulation of transcription; LOCATED IN: nucleus; EXPRESSED IN: 24 plant structures; EXPRESSED DURING: 15 growth stages; CONTAINS InterPro DOMAIN/s: Helix-loop-helix DNA-binding domain (InterPro:IPR001092), Helix-l…	K13422|1|9e-63|239|pop:POPTR_836925|transcription factor MYC2	No	No	No	No
Unigene22240_VfEP_Reference	'27.3.6'	'RNA.regulation of transcription.bHLH,Basic Helix-Loop-Helix family'	'(at3g21330 : 205.0) basic helix-loop-helix (bHLH) DNA-binding superfamily protein; FUNCTIONS IN: DNA binding, sequence-specific DNA binding transcription factor activity; INVOLVED IN: regulation of transcription; LOCATED IN: nucleus; CONTAINS InterPro DOMAIN/s: Helix-loop-helix DNA-binding domain (InterPro:IPR001092), Helix-loop-helix DNA-binding (InterPro:IPR011598); BEST Arabidopsis thaliana p…	K10863|1|6e-14|77.8|ath:AT5G01310|aprataxin [EC:3.-.-.-]!K13422|3|5e-08|58.2|rcu:RCOM_0864470|transcription factor MYC2	Yes	No	No	No
Unigene23002_VfEP_Reference	'27.3.6'	'RNA.regulation of transcription.bHLH,Basic Helix-Loop-Helix family'	'(at3g26744 : 404.0) Encodes a MYC-like bHLH transcriptional activator that binds specifically to the MYC recognition sequences in the CBF3 promoter. Mutants are defective in cold-regulated gene expression. Cold stress triggers protein degradation of nuclear GFPICE1 protein, and the RING finger protein HOS1 is required. Sumoylation of ICE1 controls CBF3/DREB1A expression and freezing tolerance.; …	K13422|1|5e-17|88.2|pop:POPTR_676550|transcription factor MYC2	No	No	Yes	No
Unigene23086_VfEP_Reference	'27.3.6'	'RNA.regulation of transcription.bHLH,Basic Helix-Loop-Helix family'	'(loc_os03g51580.1 : 158.0) no description available & (at2g22770 : 155.0) regulates the development of ER bodies. also involves in response to the endophytic fungus Piriformospora indica.; NAI1; FUNCTIONS IN: DNA binding, sequence-specific DNA binding transcription factor activity; INVOLVED IN: regulation of transcription; LOCATED IN: nucleus; EXPRESSED IN: 6 plant structures; EXPRESSED DURING: …	K13422|1|7e-15|79.0|pop:POPTR_836925|transcription factor MYC2	No	No	No	No
CL10648.Contig2_VfEP_Reference	'29.4'	'protein.postranslational modification'	'(at2g30020 : 393.0) Encodes AP2C1. Belongs to the clade B of the PP2C-superfamily. Acts as a MAPK phosphatase that negatively regulates MPK4 and MPK6.; Protein phosphatase 2C family protein; CONTAINS InterPro DOMAIN/s: Protein phosphatase 2C, manganese/magnesium aspartate binding site (InterPro:IPR000222), Protein phosphatase 2C-related (InterPro:IPR001932), Protein phosphatase 2C (InterPro:IPR0…	K01090|1|1e-98|358|sbi:SORBI_01g038410|protein phosphatase [EC:3.1.3.16]!K14497|2|2e-39|162|zma:100381666|protein phosphatase 2C [EC:3.1.3.16]	No	No	Yes	No
CL2396.Contig8_VfEP_Reference	'29.4'	'protein.postranslational modification'	'(at5g11850 : 496.0) Protein kinase superfamily protein; FUNCTIONS IN: protein serine/threonine/tyrosine kinase activity, kinase activity; INVOLVED IN: protein amino acid phosphorylation; LOCATED IN: plasma membrane; EXPRESSED IN: 24 plant structures; EXPRESSED DURING: 13 growth stages; CONTAINS InterPro DOMAIN/s: Protein kinase, ATP binding site (InterPro:IPR017441), Protein kinase, catalytic do…	K04424|1|5e-165|580|aly:ARALYDRAFT_909157|sterile alpha motif and leucine zipper containing kinase AZK [EC:2.7.11.25]!K14510|4|2e-108|392|ppp:PHYPADRAFT_30352|serine/threonine-protein kinase CTR1 [EC:2.7.11.1]	No	No	No	No
CL2953.Contig2_VfEP_Reference	'29.4'	'protein.postranslational modification'	'(at1g72770 : 469.0) mutant has ABA hypersensitive inhibition of seed germination; Protein Phosphatase 2C; regulates the activation of the Snf1-related kinase OST1 by abscisic acid.; homology to ABI1 (HAB1); FUNCTIONS IN: protein serine/threonine phosphatase activity; INVOLVED IN: protein amino acid dephosphorylation; LOCATED IN: protein serine/threonine phosphatase complex; EXPRESSED IN: 22 plan…	K14497|1|0.0|953|mtr:MTR_3g104710|protein phosphatase 2C [EC:3.1.3.16]	No	No	No	No
CL3018.Contig1_VfEP_Reference	'29.4'	'protein.postranslational modification'	'(at1g16270 : 212.0) Protein kinase superfamily protein with octicosapeptide/Phox/Bem1p domain; FUNCTIONS IN: protein serine/threonine/tyrosine kinase activity, protein kinase activity; INVOLVED IN: protein amino acid phosphorylation; LOCATED IN: cytosol, nucleus; CONTAINS InterPro DOMAIN/s: Octicosapeptide/Phox/Bem1p (InterPro:IPR000270), Protein kinase, ATP binding site (InterPro:IPR017441), Pr…	K14510|1|4e-19|90.9|vvi:100240856|serine/threonine-protein kinase CTR1 [EC:2.7.11.1]	No	No	Yes	Yes
CL7135.Contig1_VfEP_Reference	'29.4'	'protein.postranslational modification'	'(at5g49470 : 171.0) PAS domain-containing protein tyrosine kinase family protein; FUNCTIONS IN: protein serine/threonine/tyrosine kinase activity, kinase activity; INVOLVED IN: protein amino acid phosphorylation, regulation of transcription, DNA-dependent; EXPRESSED IN: 13 plant structures; EXPRESSED DURING: 4 anthesis, F mature embryo stage, petal differentiation and expansion stage, E expanded…	K04424|1|4e-36|149|aly:ARALYDRAFT_909157|sterile alpha motif and leucine zipper containing kinase AZK [EC:2.7.11.25]!K14510|3|4e-32|136|ppp:PHYPADRAFT_30352|serine/threonine-protein kinase CTR1 [EC:2.7.11.1]	Yes	Yes	No	No
CL9758.Contig3_VfEP_Reference	'29.4'	'protein.postranslational modification'	'(at2g19130 : 791.0) S-locus lectin protein kinase family protein; FUNCTIONS IN: protein serine/threonine kinase activity, sugar binding, protein kinase activity, ATP binding; INVOLVED IN: protein amino acid phosphorylation, recognition of pollen; LOCATED IN: endomembrane system; EXPRESSED IN: 19 plant structures; EXPRESSED DURING: 13 growth stages; CONTAINS InterPro DOMAIN/s: Curculin-like (mann…	K13416|1|4e-55|215|ath:AT4G33430|brassinosteroid insensitive 1-associated receptor kinase 1 [EC:2.7.10.1 2.7.11.1]!K13417|3|2e-54|213|ath:AT2G13790|somatic embryogenesis receptor kinase 4 [EC:2.7.10.1 2.7.11.1]	No	Yes	No	No
Unigene15054_VfEP_Reference	'29.4'	'protein.postranslational modification'	'(at1g63500 : 387.0) Protein kinase protein with tetratricopeptide repeat domain; FUNCTIONS IN: protein serine/threonine kinase activity, binding, protein kinase activity, ATP binding; INVOLVED IN: protein amino acid phosphorylation; LOCATED IN: plasma membrane; EXPRESSED IN: 24 plant structures; EXPRESSED DURING: 14 growth stages; CONTAINS InterPro DOMAIN/s: Protein kinase, catalytic domain (Int…	K14500|1|6e-136|482|mtr:MTR_7g077150|BR-signaling kinase [EC:2.7.11.1]	No	No	No	No
Unigene15389_VfEP_Reference	'29.4'	'protein.postranslational modification'	'(at3g17090 : 555.0) Protein phosphatase 2C family protein; FUNCTIONS IN: protein serine/threonine phosphatase activity, catalytic activity; INVOLVED IN: protein amino acid dephosphorylation; LOCATED IN: endomembrane system, protein serine/threonine phosphatase complex; EXPRESSED IN: 24 plant structures; EXPRESSED DURING: 15 growth stages; CONTAINS InterPro DOMAIN/s: Protein phosphatase 2C, manga…	K14497|1|9e-18|90.5|pop:POPTR_422871|protein phosphatase 2C [EC:3.1.3.16]!K01090|3|6e-16|84.3|osa:4341433|protein phosphatase [EC:3.1.3.16]	No	No	Yes	Yes
Unigene16482_VfEP_Reference	'29.4'	'protein.postranslational modification'	'(at1g07160 : 203.0) Protein phosphatase 2C family protein; FUNCTIONS IN: protein serine/threonine phosphatase activity, catalytic activity; INVOLVED IN: protein amino acid dephosphorylation; LOCATED IN: chloroplast, protein serine/threonine phosphatase complex; EXPRESSED IN: sperm cell; CONTAINS InterPro DOMAIN/s: Protein phosphatase 2C, manganese/magnesium aspartate binding site (InterPro:IPR00…	K01090|1|8e-46|180|sbi:SORBI_01g038410|protein phosphatase [EC:3.1.3.16]!K14497|2|3e-26|115|osa:4324182|protein phosphatase 2C [EC:3.1.3.16]	No	No	No	No
Unigene20894_VfEP_Reference	'29.4'	'protein.postranslational modification'	'(at1g34750 : 380.0) Protein phosphatase 2C family protein; FUNCTIONS IN: protein serine/threonine phosphatase activity, catalytic activity; INVOLVED IN: biological_process unknown; LOCATED IN: plasma membrane; EXPRESSED IN: 25 plant structures; EXPRESSED DURING: 13 growth stages; CONTAINS InterPro DOMAIN/s: Protein phosphatase 2C-related (InterPro:IPR001932), Protein phosphatase 2C (InterPro:IPR…	K01090|1|1e-32|139|sbi:SORBI_01g038410|protein phosphatase [EC:3.1.3.16]!K14497|4|4e-26|117|vcn:VOLCADRAFT_61058|protein phosphatase 2C [EC:3.1.3.16]	Yes	Yes	Yes	Yes
Unigene22051_VfEP_Reference	'29.4'	'protein.postranslational modification'	'(at4g00710 : 327.0) Encodes BR-signaling kinase 3 (BSK3), one of the three homologous BR-signaling kinases (BSK1, AT4G35230; BSK2, AT5G46570; BSK3, AT4G00710). Mediates signal transduction from receptor kinase BRI1 by functioning as the substrate of BRI1. Plasma membrane localized.; BR-signaling kinase 3 (BSK3); FUNCTIONS IN: binding, protein kinase activity, kinase activity, ATP binding; INVOLV…	K14500|1|4e-114|409|mtr:MTR_7g077150|BR-signaling kinase [EC:2.7.11.1]	No	No	Yes	No
Unigene22565_VfEP_Reference	'29.4'	'protein.postranslational modification'	'(at5g58950 : 411.0) Protein kinase superfamily protein; FUNCTIONS IN: protein serine/threonine/tyrosine kinase activity, kinase activity; INVOLVED IN: protein amino acid phosphorylation; LOCATED IN: cytosol, plasma membrane; EXPRESSED IN: 25 plant structures; EXPRESSED DURING: 15 growth stages; CONTAINS InterPro DOMAIN/s: Protein kinase, catalytic domain (InterPro:IPR000719), Serine-threonine/ty…	K14510|1|4e-27|121|rcu:RCOM_0382890|serine/threonine-protein kinase CTR1 [EC:2.7.11.1]!K04424|2|5e-26|117|aly:ARALYDRAFT_909157|sterile alpha motif and leucine zipper containing kinase AZK [EC:2.7.11.25]	No	No	No	No
Unigene22566_VfEP_Reference	'29.4'	'protein.postranslational modification'	'(at5g58950 : 172.0) Protein kinase superfamily protein; FUNCTIONS IN: protein serine/threonine/tyrosine kinase activity, kinase activity; INVOLVED IN: protein amino acid phosphorylation; LOCATED IN: cytosol, plasma membrane; EXPRESSED IN: 25 plant structures; EXPRESSED DURING: 15 growth stages; CONTAINS InterPro DOMAIN/s: Protein kinase, catalytic domain (InterPro:IPR000719), Serine-threonine/ty…	K04424|1|9e-13|71.6|aly:ARALYDRAFT_909157|sterile alpha motif and leucine zipper containing kinase AZK [EC:2.7.11.25]!K14510|3|4e-11|66.2|vvi:100240856|serine/threonine-protein kinase CTR1 [EC:2.7.11.1]	No	No	No	No
Unigene23255_VfEP_Reference	'29.4'	'protein.postranslational modification'	'(at5g49470 : 608.0) PAS domain-containing protein tyrosine kinase family protein; FUNCTIONS IN: protein serine/threonine/tyrosine kinase activity, kinase activity; INVOLVED IN: protein amino acid phosphorylation, regulation of transcription, DNA-dependent; EXPRESSED IN: 13 plant structures; EXPRESSED DURING: 4 anthesis, F mature embryo stage, petal differentiation and expansion stage, E expanded…	K14510|1|2e-53|209|ppp:PHYPADRAFT_30352|serine/threonine-protein kinase CTR1 [EC:2.7.11.1]!K04424|2|8e-51|200|ath:AT5G11850|sterile alpha motif and leucine zipper containing kinase AZK [EC:2.7.11.25]	No	No	No	No
Unigene29902_VfEP_Reference	'29.4'	'protein.postranslational modification'	'(at4g38520 : 597.0) Protein phosphatase 2C family protein; FUNCTIONS IN: protein serine/threonine phosphatase activity, catalytic activity; INVOLVED IN: protein amino acid dephosphorylation; LOCATED IN: protein serine/threonine phosphatase complex; EXPRESSED IN: 22 plant structures; EXPRESSED DURING: 13 growth stages; CONTAINS InterPro DOMAIN/s: Protein phosphatase 2C, manganese/magnesium aspart…	K14497|1|3e-19|95.5|vcn:VOLCADRAFT_61058|protein phosphatase 2C [EC:3.1.3.16]!K01090|3|5e-19|94.7|sbi:SORBI_01g038410|protein phosphatase [EC:3.1.3.16]	Yes	No	Yes	No
Unigene9405_VfEP_Reference	'29.4'	'protein.postranslational modification'	'(at4g33920 : 509.0) Protein phosphatase 2C family protein; FUNCTIONS IN: protein serine/threonine phosphatase activity, catalytic activity; INVOLVED IN: protein amino acid dephosphorylation; LOCATED IN: mitochondrion, protein serine/threonine phosphatase complex; EXPRESSED IN: 23 plant structures; EXPRESSED DURING: 13 growth stages; CONTAINS InterPro DOMAIN/s: Protein phosphatase 2C, manganese/m…	K01090|1|6e-22|104|sbi:SORBI_01g038410|protein phosphatase [EC:3.1.3.16]!K14497|2|4e-19|95.1|pop:POPTR_1081359|protein phosphatase 2C [EC:3.1.3.16]	No	No	Yes	No
Unigene22604_VfEP_Reference	'29.5.11'	'protein.degradation.ubiquitin'	'(at1g71020 : 674.0) ARM repeat superfamily protein; FUNCTIONS IN: ubiquitin-protein ligase activity, binding; INVOLVED IN: protein ubiquitination; LOCATED IN: ubiquitin ligase complex; EXPRESSED IN: 20 plant structures; EXPRESSED DURING: 11 growth stages; CONTAINS InterPro DOMAIN/s: U box domain (InterPro:IPR003613), Armadillo-like helical (InterPro:IPR011989), Armadillo (InterPro:IPR000225), Ar…	K14431|1|2e-24|113|aly:ARALYDRAFT_311885|transcription factor TGA!K08332|2|3e-13|75.9|vcn:VOLCADRAFT_41528|vacuolar protein 8!K09561|3|9e-07|54.3|vcn:VOLCADRAFT_67840|STIP1 homology and U-box containing protein 1 [EC:6.3.2.19]	No	No	Yes	No
CL7914.Contig1_VfEP_Reference	'29.5.11.4.2'	'protein.degradation.ubiquitin.E3.RING'	'(at1g27910 : 932.0) Encodes a protein containing a UND, a U-box, and an ARM domain. This protein has E3 ubiquitin ligase activity based on in vitro assays.; plant U-box 45 (PUB45); FUNCTIONS IN: ubiquitin-protein ligase activity; INVOLVED IN: protein ubiquitination; LOCATED IN: ubiquitin ligase complex; EXPRESSED IN: 18 plant structures; EXPRESSED DURING: 11 growth stages; CONTAINS InterPro DOMA…	K14431|1|1e-13|77.4|aly:ARALYDRAFT_311885|transcription factor TGA!K09561|2|9e-06|51.2|ath:AT3G07370|STIP1 homology and U-box containing protein 1 [EC:6.3.2.19]	No	No	No	No
Unigene30881_VfEP_Reference	'29.5.11.4.2'	'protein.degradation.ubiquitin.E3.RING'	'(at1g10560 : 501.0) Encodes a protein containing a UND, a U-box, and an ARM domain. This protein has E3 ubiquitin ligase activity based on in vitro assays.; plant U-box 18 (PUB18); FUNCTIONS IN: ubiquitin-protein ligase activity; INVOLVED IN: protein ubiquitination; LOCATED IN: ubiquitin ligase complex; EXPRESSED IN: 9 plant structures; EXPRESSED DURING: 4 anthesis, LP.10 ten leaves visible, pet…	K14431|1|6e-20|97.8|aly:ARALYDRAFT_311885|transcription factor TGA!K09561|2|9e-06|50.8|vcn:VOLCADRAFT_67840|STIP1 homology and U-box containing protein 1 [EC:6.3.2.19]	No	No	Yes	No
Unigene8154_VfEP_Reference	'29.5.11.4.2'	'protein.degradation.ubiquitin.E3.RING'	'(at1g29340 : 863.0) Encodes a protein containing a UND, a U-box, and an ARM domain. This protein has E3 ubiquitin ligase activity. It is required for cell death and full resistance specified by Arabidopsis RPM1 and RPS4 resistance proteins against Pseudomonas syringae pv tomato.; plant U-box 17 (PUB17); FUNCTIONS IN: ubiquitin-protein ligase activity; INVOLVED IN: defense response to fungus, inc…	K14431|1|2e-24|112|aly:ARALYDRAFT_311885|transcription factor TGA!K08332|2|5e-09|62.0|vcn:VOLCADRAFT_41528|vacuolar protein 8	No	No	No	No
Unigene9269_VfEP_Reference	'29.5.11.4.2'	'protein.degradation.ubiquitin.E3.RING'	'(at1g60190 : 431.0) ARM repeat superfamily protein; FUNCTIONS IN: ubiquitin-protein ligase activity, binding, zinc ion binding; INVOLVED IN: protein ubiquitination; LOCATED IN: ubiquitin ligase complex; EXPRESSED IN: 6 plant structures; EXPRESSED DURING: 4 anthesis, petal differentiation and expansion stage; CONTAINS InterPro DOMAIN/s: Zinc finger, RING-type (InterPro:IPR001841), U box domain (I…	K14431|1|6e-16|85.1|aly:ARALYDRAFT_311885|transcription factor TGA!K09561|2|2e-07|56.6|zma:100273449|STIP1 homology and U-box containing protein 1 [EC:6.3.2.19]!K08332|4|2e-06|53.1|vcn:VOLCADRAFT_41528|vacuolar protein 8	No	No	Yes	Yes
Unigene17933_VfEP_Reference	'29.5.11.4.3.2'	'protein.degradation.ubiquitin.E3.SCF.FBOX'	'(at2g39940 : 806.0) Encodes a protein containing Leu-rich repeats and a degenerate F-box motif. Associates with AtCUL1, AtRbx1, and the Skp1-like proteins ASK1 and ASK2 to assemble SCF COI1 ubiquitin-ligase complexes in planta. A single amino acid substitution in the F-box motif of COI1 abolishes the formation of the SCF(COI1) complexes and results in loss of the JA response. Required for wound-…	K13463|1|0.0|886|vvi:100254771|coronatine-insensitive protein 1	No	No	No	No
CL3170.Contig1_VfEP_Reference	'30.2.10'	'signalling.receptor kinases.leucine rich repeat X'	'(at5g53890 : 1149.0) Encodes a leucine-rich repeat receptor kinase (LRR-RK) involved in the perception of phytosulfokine (PSK), which is a 5-aa tyrosine-sulfated peptide that primarily promotes cellular proliferation.; phytosylfokine-alpha receptor 2 (PSKR2); FUNCTIONS IN: peptide receptor activity, protein serine/threonine kinase activity, ATP binding; INVOLVED IN: protein amino acid phosphoryl…	K13415|1|3e-148|525|pop:POPTR_650846|protein brassinosteroid insensitive 1 [EC:2.7.10.1 2.7.11.1]	No	No	No	No
CL7270.Contig1_VfEP_Reference	'30.2.10'	'signalling.receptor kinases.leucine rich repeat X'	'(loc_os05g34270.1 : 171.0) no description available & (at5g48380 : 158.0) Encodes a BAK1-interacting receptor-like kinase named BIR1. Negatively regulates multiple plant resistance signaling pathways, one of which is the SOBIR1(AT2G31880)-dependent pathway.; BAK1-interacting receptor-like kinase 1 (BIR1); FUNCTIONS IN: protein kinase activity; INVOLVED IN: negative regulation of defense response…	K13415|1|1e-33|142|rcu:RCOM_0478150|protein brassinosteroid insensitive 1 [EC:2.7.10.1 2.7.11.1]	Yes	No	Yes	Yes
CL4777.Contig2_VfEP_Reference	'30.2.12'	'signalling.receptor kinases.leucine rich repeat XII'	'(at4g08850 : 437.0) Leucine-rich repeat receptor-like protein kinase family protein; FUNCTIONS IN: kinase activity; INVOLVED IN: protein amino acid phosphorylation; LOCATED IN: plasma membrane, membrane; EXPRESSED IN: 23 plant structures; EXPRESSED DURING: 13 growth stages; CONTAINS InterPro DOMAIN/s: Protein kinase, ATP binding site (InterPro:IPR017441), Protein kinase, catalytic domain (InterP…	K13415|1|5e-81|300|sbi:SORBI_03g012040|protein brassinosteroid insensitive 1 [EC:2.7.10.1 2.7.11.1]	No	No	No	No
CL5076.Contig3_VfEP_Reference	'30.2.15'	'signalling.receptor kinases.thaumatin like'	'(loc_os01g49580.1 : 435.0) no description available & (at1g67000 : 397.0) Protein kinase superfamily protein; FUNCTIONS IN: protein serine/threonine kinase activity, protein kinase activity, kinase activity, ATP binding; INVOLVED IN: protein amino acid phosphorylation; LOCATED IN: endomembrane system; EXPRESSED IN: stem; CONTAINS InterPro DOMAIN/s: Protein kinase, ATP binding site (InterPro:IPR0…	K13416|1|3e-49|195|aly:ARALYDRAFT_491347|brassinosteroid insensitive 1-associated receptor kinase 1 [EC:2.7.10.1 2.7.11.1]!K13418|3|1e-48|193|vvi:100247683|somatic embryogenesis receptor kinase 1 [EC:2.7.10.1 2.7.11.1]	No	No	No	No
CL2246.Contig2_VfEP_Reference	'30.2.17'	'signalling.receptor kinases.DUF 26'	'(at4g21410 : 521.0) Encodes a cysteine-rich receptor-like protein kinase.; cysteine-rich RLK (RECEPTOR-like protein kinase) 29 (CRK29); FUNCTIONS IN: kinase activity; INVOLVED IN: response to abscisic acid stimulus; LOCATED IN: plasma membrane, vacuole; EXPRESSED IN: 21 plant structures; EXPRESSED DURING: 13 growth stages; CONTAINS InterPro DOMAIN/s: Protein kinase, ATP binding site (InterPro:IP…	K13416|1|3e-61|234|rcu:RCOM_1534760|brassinosteroid insensitive 1-associated receptor kinase 1 [EC:2.7.10.1 2.7.11.1]!K04733|2|5e-60|231|smo:SELMODRAFT_159261|interleukin-1 receptor-associated kinase 4 [EC:2.7.11.1]!K13417|3|1e-59|229|aly:ARALYDRAFT_899604|somatic embryogenesis receptor kinase 4 [EC:2.7.10.1 2.7.11.1]	Yes	No	No	No
Unigene23215_VfEP_Reference	'30.2.17'	'signalling.receptor kinases.DUF 26'	'(at4g23180 : 597.0) Encodes a receptor-like protein kinase. Naming convention from Chen et al 2003 (PMID 14756307); cysteine-rich RLK (RECEPTOR-like protein kinase) 10 (CRK10); FUNCTIONS IN: protein serine/threonine kinase activity, protein kinase activity, kinase activity, ATP binding; INVOLVED IN: protein amino acid phosphorylation; LOCATED IN: plasma membrane; EXPRESSED IN: 22 plant structure…	K04733|1|3e-64|245|smo:SELMODRAFT_159261|interleukin-1 receptor-associated kinase 4 [EC:2.7.11.1]!K13416|3|1e-61|236|aly:ARALYDRAFT_491347|brassinosteroid insensitive 1-associated receptor kinase 1 [EC:2.7.10.1 2.7.11.1]	Yes	No	No	No
Unigene24352_VfEP_Reference	'30.2.17'	'signalling.receptor kinases.DUF 26'	'(at4g23140 : 450.0) Arabidopsis thaliana receptor-like protein kinase. Naming convention from Chen et al 2003 (PMID 14756307); cysteine-rich RLK (RECEPTOR-like protein kinase) 6 (CRK6); FUNCTIONS IN: kinase activity; INVOLVED IN: protein amino acid phosphorylation; LOCATED IN: plasma membrane; CONTAINS InterPro DOMAIN/s: Protein kinase, ATP binding site (InterPro:IPR017441), Protein kinase, cata…	K04733|1|1e-57|223|smo:SELMODRAFT_159261|interleukin-1 receptor-associated kinase 4 [EC:2.7.11.1]!K13416|3|2e-55|215|rcu:RCOM_1534760|brassinosteroid insensitive 1-associated receptor kinase 1 [EC:2.7.10.1 2.7.11.1]!K13417|4|3e-54|212|ath:AT2G13790|somatic embryogenesis receptor kinase 4 [EC:2.7.10.1 2.7.11.1]	Yes	Yes	No	Yes
CL1891.Contig2_VfEP_Reference	'30.2.19'	'signalling.receptor kinases.legume-lectin'	'(at3g55550 : 722.0) Concanavalin A-like lectin protein kinase family protein; FUNCTIONS IN: kinase activity; INVOLVED IN: protein amino acid phosphorylation; LOCATED IN: plasma membrane; CONTAINS InterPro DOMAIN/s: Legume lectin, beta chain (InterPro:IPR001220), Protein kinase, ATP binding site (InterPro:IPR017441), Serine/threonine-protein kinase-like domain (InterPro:IPR017442), Concanavalin A…	K13417|1|5e-61|234|ath:AT2G13790|somatic embryogenesis receptor kinase 4 [EC:2.7.10.1 2.7.11.1]!K13416|2|5e-60|231|rcu:RCOM_1534760|brassinosteroid insensitive 1-associated receptor kinase 1 [EC:2.7.10.1 2.7.11.1]!K13418|3|6e-60|231|vvi:100247683|somatic embryogenesis receptor kinase 1 [EC:2.7.10.1 2.7.11.1]	Yes	No	Yes	No
CL5470.Contig2_VfEP_Reference	'30.2.19'	'signalling.receptor kinases.legume-lectin'	'(at2g37710 : 760.0) Induced in response to Salicylic acid.; receptor lectin kinase (RLK); FUNCTIONS IN: kinase activity; INVOLVED IN: response to salicylic acid stimulus; LOCATED IN: plasma membrane; EXPRESSED IN: 23 plant structures; EXPRESSED DURING: 13 growth stages; CONTAINS InterPro DOMAIN/s: Legume lectin, beta chain (InterPro:IPR001220), Protein kinase, ATP binding site (InterPro:IPR01744…	K04733|1|2e-57|222|smo:SELMODRAFT_159261|interleukin-1 receptor-associated kinase 4 [EC:2.7.11.1]!K13417|2|4e-56|218|ath:AT2G13790|somatic embryogenesis receptor kinase 4 [EC:2.7.10.1 2.7.11.1]!K13416|3|5e-56|218|rcu:RCOM_1534760|brassinosteroid insensitive 1-associated receptor kinase 1 [EC:2.7.10.1 2.7.11.1]	Yes	No	No	No
Unigene18967_VfEP_Reference	'30.2.19'	'signalling.receptor kinases.legume-lectin'	'(at4g04960 : 717.0) Concanavalin A-like lectin protein kinase family protein; FUNCTIONS IN: kinase activity; INVOLVED IN: protein amino acid phosphorylation; LOCATED IN: endomembrane system; EXPRESSED IN: 21 plant structures; EXPRESSED DURING: 12 growth stages; CONTAINS InterPro DOMAIN/s: Legume lectin, beta chain (InterPro:IPR001220), Protein kinase, ATP binding site (InterPro:IPR017441), Serin…	K00924|1|3e-48|191|ath:AT3G55450|[EC:2.7.1.-]!K13416|4|6e-47|187|ath:AT4G33430|brassinosteroid insensitive 1-associated receptor kinase 1 [EC:2.7.10.1 2.7.11.1]	Yes	No	No	Yes
CL5076.Contig1_VfEP_Reference	'30.2.20'	'signalling.receptor kinases.wheat LRK10 like'	'(loc_os01g49580.1 : 449.0) no description available & (at1g67000 : 409.0) Protein kinase superfamily protein; FUNCTIONS IN: protein serine/threonine kinase activity, protein kinase activity, kinase activity, ATP binding; INVOLVED IN: protein amino acid phosphorylation; LOCATED IN: endomembrane system; EXPRESSED IN: stem; CONTAINS InterPro DOMAIN/s: Protein kinase, ATP binding site (InterPro:IPR0…	K13416|1|3e-49|195|aly:ARALYDRAFT_491347|brassinosteroid insensitive 1-associated receptor kinase 1 [EC:2.7.10.1 2.7.11.1]!K13418|3|1e-48|193|vvi:100247683|somatic embryogenesis receptor kinase 1 [EC:2.7.10.1 2.7.11.1]	No	No	Yes	No
Unigene17587_VfEP_Reference	'30.2.20'	'signalling.receptor kinases.wheat LRK10 like'	'(at5g38210 : 499.0) Protein kinase family protein; FUNCTIONS IN: protein serine/threonine kinase activity, protein kinase activity, ATP binding; INVOLVED IN: protein amino acid phosphorylation; LOCATED IN: endomembrane system; EXPRESSED IN: 12 plant structures; EXPRESSED DURING: 9 growth stages; CONTAINS InterPro DOMAIN/s: Protein kinase, ATP binding site (InterPro:IPR017441), Protein kinase, ca…	K04733|1|5e-53|207|smo:SELMODRAFT_230241|interleukin-1 receptor-associated kinase 4 [EC:2.7.11.1]!K00924|3|9e-53|207|ath:AT3G59420|[EC:2.7.1.-]!K13415|5|3e-52|205|osa:4324691|protein brassinosteroid insensitive 1 [EC:2.7.10.1 2.7.11.1]	No	No	No	No
Unigene11509_VfEP_Reference	'30.2.23'	'signalling.receptor kinases.RKF3 like'	'(at1g11050 : 355.0) Protein kinase superfamily protein; FUNCTIONS IN: kinase activity; INVOLVED IN: protein amino acid phosphorylation; LOCATED IN: endomembrane system; EXPRESSED IN: 18 plant structures; EXPRESSED DURING: 10 growth stages; CONTAINS InterPro DOMAIN/s: Protein kinase, ATP binding site (InterPro:IPR017441), Protein kinase, catalytic domain (InterPro:IPR000719), Serine/threonine-pro…	K13417|1|3e-51|200|aly:ARALYDRAFT_899604|somatic embryogenesis receptor kinase 4 [EC:2.7.10.1 2.7.11.1]!K04733|3|6e-51|199|smo:SELMODRAFT_159261|interleukin-1 receptor-associated kinase 4 [EC:2.7.11.1]!K13418|4|1e-50|198|aly:ARALYDRAFT_895025|somatic embryogenesis receptor kinase 1 [EC:2.7.10.1 2.7.11.1]!K13416|5|1e-50|198|ath:AT4G33430|brassinosteroid insensitive 1-associated receptor kinase 1 […	No	No	Yes	No
Unigene11510_VfEP_Reference	'30.2.23'	'signalling.receptor kinases.RKF3 like'	'(at1g11050 : 204.0) Protein kinase superfamily protein; FUNCTIONS IN: kinase activity; INVOLVED IN: protein amino acid phosphorylation; LOCATED IN: endomembrane system; EXPRESSED IN: 18 plant structures; EXPRESSED DURING: 10 growth stages; CONTAINS InterPro DOMAIN/s: Protein kinase, ATP binding site (InterPro:IPR017441), Protein kinase, catalytic domain (InterPro:IPR000719), Serine/threonine-pro…	K00924|1|2e-08|58.5|aly:ARALYDRAFT_313416|[EC:2.7.1.-]!K13420|2|6e-08|56.6|aly:ARALYDRAFT_356368|LRR receptor-like serine/threonine-protein kinase FLS2 [EC:2.7.11.1]!K13418|4|2e-07|54.7|vvi:100247683|somatic embryogenesis receptor kinase 1 [EC:2.7.10.1 2.7.11.1]!K13416|5|4e-07|53.9|rcu:RCOM_1534760|brassinosteroid insensitive 1-associated receptor kinase 1 [EC:2.7.10.1 2.7.11.1]	No	No	Yes	No
CL4585.Contig1_VfEP_Reference	'30.2.24'	'signalling.receptor kinases.S-locus glycoprotein like'	'(at4g21380 : 446.0) encodes a putative receptor-like serine/threonine protein kinases that is similar to Brassica self-incompatibility (S) locus. Expressed in root. Shoot expression limited to limited to the root-hypocotyl transition zone and at the base of lateral roots as well as in axillary buds, and pedicels.; receptor kinase 3 (RK3); FUNCTIONS IN: transmembrane receptor protein serine/threo…	K13415|1|1e-27|122|sbi:SORBI_03g032990|protein brassinosteroid insensitive 1 [EC:2.7.10.1 2.7.11.1]!K00924|2|5e-27|120|aly:ARALYDRAFT_313416|[EC:2.7.1.-]!K04733|3|8e-27|119|smo:SELMODRAFT_159261|interleukin-1 receptor-associated kinase 4 [EC:2.7.11.1]!K13417|5|8e-27|119|ath:AT2G13790|somatic embryogenesis receptor kinase 4 [EC:2.7.10.1 2.7.11.1]	No	No	No	No
CL4585.Contig3_VfEP_Reference	'30.2.24'	'signalling.receptor kinases.S-locus glycoprotein like'	'(at4g21380 : 493.0) encodes a putative receptor-like serine/threonine protein kinases that is similar to Brassica self-incompatibility (S) locus. Expressed in root. Shoot expression limited to limited to the root-hypocotyl transition zone and at the base of lateral roots as well as in axillary buds, and pedicels.; receptor kinase 3 (RK3); FUNCTIONS IN: transmembrane receptor protein serine/threo…	K04733|1|3e-63|241|smo:SELMODRAFT_159261|interleukin-1 receptor-associated kinase 4 [EC:2.7.11.1]!K13415|3|3e-61|234|sbi:SORBI_03g032990|protein brassinosteroid insensitive 1 [EC:2.7.10.1 2.7.11.1]!K13430|4|6e-61|234|zma:100283091|serine/threonine-protein kinase PBS1 [EC:2.7.11.1]	Yes	Yes	Yes	No
CL4585.Contig4_VfEP_Reference	'30.2.24'	'signalling.receptor kinases.S-locus glycoprotein like'	'(at4g21380 : 874.0) encodes a putative receptor-like serine/threonine protein kinases that is similar to Brassica self-incompatibility (S) locus. Expressed in root. Shoot expression limited to limited to the root-hypocotyl transition zone and at the base of lateral roots as well as in axillary buds, and pedicels.; receptor kinase 3 (RK3); FUNCTIONS IN: transmembrane receptor protein serine/threo…	K04733|1|4e-63|241|smo:SELMODRAFT_159261|interleukin-1 receptor-associated kinase 4 [EC:2.7.11.1]!K13415|3|5e-61|234|sbi:SORBI_03g032990|protein brassinosteroid insensitive 1 [EC:2.7.10.1 2.7.11.1]!K13430|4|8e-61|234|zma:100283091|serine/threonine-protein kinase PBS1 [EC:2.7.11.1]	No	Yes	Yes	No
Unigene23526_VfEP_Reference	'30.2.24'	'signalling.receptor kinases.S-locus glycoprotein like'	'(loc_os10g01100.1 : 699.0) no description available & (at1g34300 : 360.0) lectin protein kinase family protein; FUNCTIONS IN: in 6 functions; INVOLVED IN: protein amino acid phosphorylation, recognition of pollen; LOCATED IN: plasma membrane; EXPRESSED IN: 23 plant structures; EXPRESSED DURING: 13 growth stages; CONTAINS InterPro DOMAIN/s: Curculin-like (mannose-binding) lectin (InterPro:IPR0014…	K13417|1|2e-52|206|ath:AT2G13790|somatic embryogenesis receptor kinase 4 [EC:2.7.10.1 2.7.11.1]!K13416|2|2e-52|206|ath:AT4G33430|brassinosteroid insensitive 1-associated receptor kinase 1 [EC:2.7.10.1 2.7.11.1]!K13418|5|6e-52|204|vvi:100247683|somatic embryogenesis receptor kinase 1 [EC:2.7.10.1 2.7.11.1]	No	No	No	No
CL6623.Contig2_VfEP_Reference	'30.2.25'	'signalling.receptor kinases.wall associated kinase'	'(at1g21230 : 90.1) encodes a wall-associated kinase; wall associated kinase 5 (WAK5); FUNCTIONS IN: protein serine/threonine kinase activity, kinase activity; INVOLVED IN: protein amino acid phosphorylation; LOCATED IN: plasma membrane; CONTAINS InterPro DOMAIN/s: EGF-like calcium-binding (InterPro:IPR001881), EGF-like, type 3 (InterPro:IPR000742), Serine-threonine/tyrosine-protein kinase (Inter…	K13416|1|4e-08|55.5|ath:AT4G33430|brassinosteroid insensitive 1-associated receptor kinase 1 [EC:2.7.10.1 2.7.11.1]!K13417|4|3e-06|49.3|aly:ARALYDRAFT_899604|somatic embryogenesis receptor kinase 4 [EC:2.7.10.1 2.7.11.1]	No	No	No	No
CL10710.Contig1_VfEP_Reference	'30.2.5'	'signalling.receptor kinases.leucine rich repeat V'	'(at1g53730 : 767.0) STRUBBELIG-receptor family 6 (SRF6); FUNCTIONS IN: protein serine/threonine kinase activity, protein kinase activity, ATP binding; INVOLVED IN: transmembrane receptor protein tyrosine kinase signaling pathway, protein amino acid phosphorylation; LOCATED IN: plasma membrane; EXPRESSED IN: 22 plant structures; EXPRESSED DURING: 13 growth stages; CONTAINS InterPro DOMAIN/s: Prot…	K13416|1|7e-63|240|rcu:RCOM_1534760|brassinosteroid insensitive 1-associated receptor kinase 1 [EC:2.7.10.1 2.7.11.1]!K13430|2|4e-62|238|pop:POPTR_413452|serine/threonine-protein kinase PBS1 [EC:2.7.11.1]!K13418|4|6e-62|237|rcu:RCOM_0186340|somatic embryogenesis receptor kinase 1 [EC:2.7.10.1 2.7.11.1]	No	No	Yes	No
Unigene23257_VfEP_Reference	'30.2.6'	'signalling.receptor kinases.leucine rich repeat VI'	'(at5g45840 : 468.0) Leucine-rich repeat protein kinase family protein; FUNCTIONS IN: protein serine/threonine kinase activity, protein kinase activity, ATP binding; INVOLVED IN: transmembrane receptor protein tyrosine kinase signaling pathway, protein amino acid phosphorylation; LOCATED IN: endomembrane system; EXPRESSED IN: 22 plant structures; EXPRESSED DURING: 13 growth stages; CONTAINS Inter…	K13416|1|9e-44|177|ath:AT4G33430|brassinosteroid insensitive 1-associated receptor kinase 1 [EC:2.7.10.1 2.7.11.1]!K13418|3|2e-39|162|vvi:100247683|somatic embryogenesis receptor kinase 1 [EC:2.7.10.1 2.7.11.1]!K13417|4|2e-39|162|ath:AT2G13790|somatic embryogenesis receptor kinase 4 [EC:2.7.10.1 2.7.11.1]	No	No	No	No
CL8603.Contig1_VfEP_Reference	'30.2.8.2'	'signalling.receptor kinases.leucine rich repeat VIII.VIII-2'	'(at1g16670 : 494.0) Protein kinase superfamily protein; FUNCTIONS IN: protein serine/threonine kinase activity, protein kinase activity, kinase activity, ATP binding; INVOLVED IN: protein amino acid phosphorylation; LOCATED IN: cellular_component unknown; EXPRESSED IN: 23 plant structures; EXPRESSED DURING: 13 growth stages; CONTAINS InterPro DOMAIN/s: Protein kinase, ATP binding site (InterPro:…	K04733|1|4e-64|244|smo:SELMODRAFT_159261|interleukin-1 receptor-associated kinase 4 [EC:2.7.11.1]!K13416|2|4e-64|244|ath:AT4G33430|brassinosteroid insensitive 1-associated receptor kinase 1 [EC:2.7.10.1 2.7.11.1]!K13430|5|2e-62|238|osa:4329463|serine/threonine-protein kinase PBS1 [EC:2.7.11.1]	No	No	Yes	No
CL9542.Contig1_VfEP_Reference	'30.3'	'signalling.calcium'	'(q39817|calx_soybn : 744.0) Calnexin homolog precursor - Glycine max (Soybean) & (at5g61790 : 672.0) calnexin 1 (CNX1); FUNCTIONS IN: unfolded protein binding, calcium ion binding; INVOLVED IN: protein folding; LOCATED IN: in 8 components; EXPRESSED IN: 26 plant structures; EXPRESSED DURING: 15 growth stages; CONTAINS InterPro DOMAIN/s: Calreticulin/calnexin, P (InterPro:IPR009033), Calreticulin…	K08054|1|0.0|965|mtr:MTR_3g098430|calnexin	No	No	Yes	No
CL9542.Contig2_VfEP_Reference	'30.3'	'signalling.calcium'	'(o82709|calx_pea : 799.0) Calnexin homolog precursor - Pisum sativum (Garden pea) & (at5g61790 : 614.0) calnexin 1 (CNX1); FUNCTIONS IN: unfolded protein binding, calcium ion binding; INVOLVED IN: protein folding; LOCATED IN: in 8 components; EXPRESSED IN: 26 plant structures; EXPRESSED DURING: 15 growth stages; CONTAINS InterPro DOMAIN/s: Calreticulin/calnexin, P (InterPro:IPR009033), Calreticu…	K08054|1|0.0|998|mtr:MTR_3g098430|calnexin	No	No	Yes	No
Unigene19087_VfEP_Reference	'30.3'	'signalling.calcium'	'(at2g24300 : 692.0) Calmodulin-binding protein; CONTAINS InterPro DOMAIN/s: Calmodulin binding protein-like (InterPro:IPR012416); BEST Arabidopsis thaliana protein match is: Calmodulin-binding protein (TAIR:AT4G31000.1); Has 35333 Blast hits to 34131 proteins in 2444 species: Archae - 798; Bacteria - 22429; Metazoa - 974; Fungi - 991; Plants - 531; Viruses - 0; Other Eukaryotes - 9610 (source: N…	K02183|1|2e-167|588|gmx:100790087|calmodulin	No	No	Yes	Yes
Unigene9424_VfEP_Reference	'30.3'	'signalling.calcium'	'(o82709|calx_pea : 284.0) Calnexin homolog precursor - Pisum sativum (Garden pea) & (at5g07340 : 274.0) Calreticulin family protein; FUNCTIONS IN: unfolded protein binding, calcium ion binding; INVOLVED IN: protein folding; LOCATED IN: endoplasmic reticulum; EXPRESSED IN: 22 plant structures; EXPRESSED DURING: 13 growth stages; CONTAINS InterPro DOMAIN/s: Calreticulin/calnexin, P (InterPro:IPR00…	K08054|1|5e-117|419|mtr:MTR_8g095680|calnexin	No	No	Yes	No
CL4927.Contig1_VfEP_Reference	'30.3'	'signalling.calcium'	'(at5g37710 : 542.0) alpha/beta-Hydrolases superfamily protein; FUNCTIONS IN: triglyceride lipase activity, calmodulin binding; INVOLVED IN: lipid catabolic process, lipid metabolic process; LOCATED IN: plasma membrane; EXPRESSED IN: 22 plant structures; EXPRESSED DURING: 13 growth stages; CONTAINS InterPro DOMAIN/s: Lipase, class 3 (InterPro:IPR002921), Mono-/di-acylglycerol lipase, N-terminal (…	No annotation	No	No	No	No
CL6498.Contig2_VfEP_Reference	'30.3'	'signalling.calcium'	'(at3g13600 : 489.0) calmodulin-binding family protein; CONTAINS InterPro DOMAIN/s: IQ calmodulin-binding region (InterPro:IPR000048); BEST Arabidopsis thaliana protein match is: calmodulin-binding family protein (TAIR:AT3G58480.1); Has 2440 Blast hits to 1727 proteins in 273 species: Archae - 4; Bacteria - 163; Metazoa - 734; Fungi - 252; Plants - 308; Viruses - 55; Other Eukaryotes - 924 (sourc…	No annotation	Yes	No	Yes	No
CL1526.Contig1_VfEP_Reference	'30.3'	'signalling.calcium'	'(at4g37640 : 1665.0) Encodes a calmodulin-regulated Ca(2+)-pump located in the endoplasmic reticulum. Belongs to plant 2B ATPase's with an N-terminal autoinhibitor.; calcium ATPase 2 (ACA2); FUNCTIONS IN: calcium-transporting ATPase activity, calmodulin binding, calcium ion transmembrane transporter activity; INVOLVED IN: transport; LOCATED IN: endoplasmic reticulum, plasma membrane, endoplasmic…	K01537|1|0.0|1919|mtr:MTR_5g015590|Ca2+-transporting ATPase [EC:3.6.3.8]	No	No	No	No
CL7153.Contig2_VfEP_Reference	'30.3'	'signalling.calcium'	'(loc_os05g31690.1 : 87.0) no description available & (at2g38800 : 85.1) Plant calmodulin-binding protein-related; CONTAINS InterPro DOMAIN/s: Calmodulin-binding protein, plant (InterPro:IPR012417); BEST Arabidopsis thaliana protein match is: Plant calmodulin-binding protein-related (TAIR:AT3G54570.1); Has 4321 Blast hits to 2381 proteins in 392 species: Archae - 26; Bacteria - 2334; Metazoa - 54…	No annotation	No	No	No	No
Unigene14753_VfEP_Reference	'30.3'	'signalling.calcium'	'(at1g18210 : 184.0) Calcium-binding EF-hand family protein; FUNCTIONS IN: calcium ion binding; INVOLVED IN: biological_process unknown; LOCATED IN: plasma membrane, vacuole; EXPRESSED IN: 25 plant structures; EXPRESSED DURING: 13 growth stages; CONTAINS InterPro DOMAIN/s: EF-Hand 1, calcium-binding site (InterPro:IPR018247), EF-HAND 2 (InterPro:IPR018249), EF-hand-like domain (InterPro:IPR011992…	K13448|1|1e-51|201|pop:POPTR_666293|calcium-binding protein CML	Yes	No	Yes	No
CL8324.Contig2_VfEP_Reference	'30.3'	'signalling.calcium'	'(loc_os01g72550.1 : 110.0) no description available & (at5g42380 : 97.4) calmodulin like 37 (CML37); FUNCTIONS IN: calcium ion binding; INVOLVED IN: response to ozone; LOCATED IN: chloroplast; EXPRESSED IN: 12 plant structures; EXPRESSED DURING: 8 growth stages; CONTAINS InterPro DOMAIN/s: EF-Hand 1, calcium-binding site (InterPro:IPR018247), EF-HAND 2 (InterPro:IPR018249), EF-hand-like domain (…	K13448|1|3e-37|154|rcu:RCOM_1677910|calcium-binding protein CML	No	No	No	Yes
Unigene29153_VfEP_Reference	'30.3'	'signalling.calcium'	'(at3g22910 : 309.0) ATPase E1-E2 type family protein / haloacid dehalogenase-like hydrolase family protein; FUNCTIONS IN: calcium-transporting ATPase activity, calmodulin binding; INVOLVED IN: cation transport, calcium ion transport, metabolic process, ATP biosynthetic process; LOCATED IN: membrane; EXPRESSED IN: 12 plant structures; EXPRESSED DURING: LP.04 four leaves visible, 4 anthesis, C glo…	K01537|1|3e-93|340|ath:AT3G22910|Ca2+-transporting ATPase [EC:3.6.3.8]	No	No	No	No
CL4424.Contig3_VfEP_Reference	'30.3'	'signalling.calcium'	'(at3g22910 : 977.0) ATPase E1-E2 type family protein / haloacid dehalogenase-like hydrolase family protein; FUNCTIONS IN: calcium-transporting ATPase activity, calmodulin binding; INVOLVED IN: cation transport, calcium ion transport, metabolic process, ATP biosynthetic process; LOCATED IN: membrane; EXPRESSED IN: 12 plant structures; EXPRESSED DURING: LP.04 four leaves visible, 4 anthesis, C glo…	K01537|1|0.0|1001|aly:ARALYDRAFT_898774|Ca2+-transporting ATPase [EC:3.6.3.8]	No	No	No	No
Unigene20889_VfEP_Reference	'30.3'	'signalling.calcium'	'(at1g08860 : 752.0) Encodes a copine-like protein, which is a member of a newly identified class of calcium-dependent, phospholipid binding proteins that are present in a wide range of organisms. Overexpression of this gene suppresses bon1-1 phenotypes. Double mutant analyses with bon1-1 suggest that BON1 and BON3 have overlapping functions in maintaining cellular homeostasis and inhibiting cell…	No annotation	No	No	No	No
Unigene25072_VfEP_Reference	'30.3'	'signalling.calcium'	'(at2g43290 : 218.0) Encodes calmodulin-like MSS3.; multicopy suppressors of snf4 deficiency in yeast 3 (MSS3); FUNCTIONS IN: calcium ion binding; INVOLVED IN: biological_process unknown; EXPRESSED IN: 22 plant structures; EXPRESSED DURING: 13 growth stages; CONTAINS InterPro DOMAIN/s: EF-Hand 1, calcium-binding site (InterPro:IPR018247), EF-HAND 2 (InterPro:IPR018249), EF-hand-like domain (Inter…	K13448|1|1e-71|269|vvi:100254364|calcium-binding protein CML	No	No	Yes	No
CL6916.Contig1_VfEP_Reference	'30.3'	'signalling.calcium'	'(at4g33050 : 337.0) embryo sac development arrest 39 (EDA39); FUNCTIONS IN: calmodulin binding; INVOLVED IN: polar nucleus fusion, response to chitin; LOCATED IN: cellular_component unknown; EXPRESSED IN: 22 plant structures; EXPRESSED DURING: 13 growth stages; CONTAINS InterPro DOMAIN/s: IQ calmodulin-binding region (InterPro:IPR000048); BEST Arabidopsis thaliana protein match is: calmodulin-bi…	No annotation	No	No	Yes	Yes
Unigene20172_VfEP_Reference	'30.3'	'signalling.calcium'	'(at2g26190 : 274.0) calmodulin-binding family protein; FUNCTIONS IN: calmodulin binding; INVOLVED IN: N-terminal protein myristoylation; EXPRESSED IN: 22 plant structures; EXPRESSED DURING: 13 growth stages; CONTAINS InterPro DOMAIN/s: IQ calmodulin-binding region (InterPro:IPR000048); BEST Arabidopsis thaliana protein match is: calmodulin-binding family protein (TAIR:AT4G33050.3); Has 368 Blast…	No annotation	No	No	Yes	Yes
CL3282.Contig4_VfEP_Reference	'30.3'	'signalling.calcium'	'(at2g43040 : 930.0) encodes a calmodulin-binding protein that is expressed specifically in pollen and is required for pollen development.; no pollen germination 1 (NPG1); CONTAINS InterPro DOMAIN/s: Tetratricopeptide-like helical (InterPro:IPR011990), Tetratricopeptide repeat-containing (InterPro:IPR013026), Tetratricopeptide repeat (InterPro:IPR019734); BEST Arabidopsis thaliana protein match i…	No annotation	No	No	Yes	No
CL5951.Contig1_VfEP_Reference	'30.3'	'signalling.calcium'	'(at2g33990 : 197.0) IQ-domain 9 (iqd9); FUNCTIONS IN: calmodulin binding; INVOLVED IN: biological_process unknown; LOCATED IN: plasma membrane; EXPRESSED IN: 22 plant structures; EXPRESSED DURING: 13 growth stages; CONTAINS InterPro DOMAIN/s: IQ calmodulin-binding region (InterPro:IPR000048); BEST Arabidopsis thaliana protein match is: IQ-domain 10 (TAIR:AT3G15050.1); Has 664 Blast hits to 663 p…	No annotation	No	No	No	No
Unigene21324_VfEP_Reference	'30.3'	'signalling.calcium'	'(at3g13600 : 219.0) calmodulin-binding family protein; CONTAINS InterPro DOMAIN/s: IQ calmodulin-binding region (InterPro:IPR000048); BEST Arabidopsis thaliana protein match is: calmodulin-binding family protein (TAIR:AT3G58480.1); Has 2440 Blast hits to 1727 proteins in 273 species: Archae - 4; Bacteria - 163; Metazoa - 734; Fungi - 252; Plants - 308; Viruses - 55; Other Eukaryotes - 924 (sourc…	No annotation	Yes	No	Yes	No
CL4194.Contig1_VfEP_Reference	'30.3'	'signalling.calcium'	'(loc_os09g31040.1 : 99.4) no description available & (at2g44310 : 86.3) Calcium-binding EF-hand family protein; FUNCTIONS IN: calcium ion binding; INVOLVED IN: biological_process unknown; LOCATED IN: cellular_component unknown; EXPRESSED IN: 23 plant structures; EXPRESSED DURING: 14 growth stages; CONTAINS InterPro DOMAIN/s: EF-Hand 1, calcium-binding site (InterPro:IPR018247), EF-HAND 2 (InterP…	No annotation	No	No	Yes	No
CL10130.Contig1_VfEP_Reference	'30.3'	'signalling.calcium'	'(p53683|cdpk2_orysa : 779.0) Calcium-dependent protein kinase, isoform 2 (EC 2.7.11.1) (CDPK 2) - Oryza sativa (Rice) & (loc_os07g33110.4 : 779.0) no description available & (at3g20410 : 778.0) calmodulin-domain protein kinase CDPK isoform 9 (CPK9); calmodulin-domain protein kinase 9 (CPK9); FUNCTIONS IN: calmodulin-dependent protein kinase activity, kinase activity; INVOLVED IN: signal transduc…	K13412|1|0.0|829|gmx:100794852|calcium-dependent protein kinase [EC:2.7.11.1]	No	No	Yes	Yes
CL6916.Contig2_VfEP_Reference	'30.3'	'signalling.calcium'	'(at4g33050 : 489.0) embryo sac development arrest 39 (EDA39); FUNCTIONS IN: calmodulin binding; INVOLVED IN: polar nucleus fusion, response to chitin; LOCATED IN: cellular_component unknown; EXPRESSED IN: 22 plant structures; EXPRESSED DURING: 13 growth stages; CONTAINS InterPro DOMAIN/s: IQ calmodulin-binding region (InterPro:IPR000048); BEST Arabidopsis thaliana protein match is: calmodulin-bi…	No annotation	Yes	No	Yes	Yes
Unigene26020_VfEP_Reference	'30.3'	'signalling.calcium'	'(at5g24430 : 829.0) Calcium-dependent protein kinase (CDPK) family protein; FUNCTIONS IN: in 6 functions; INVOLVED IN: N-terminal protein myristoylation; LOCATED IN: plasma membrane; EXPRESSED IN: 23 plant structures; EXPRESSED DURING: 13 growth stages; CONTAINS InterPro DOMAIN/s: Protein kinase, ATP binding site (InterPro:IPR017441), Serine/threonine-protein kinase domain (InterPro:IPR002290), …	K00924|1|0.0|821|aly:ARALYDRAFT_485296|[EC:2.7.1.-]	No	No	Yes	No
Unigene646_VfEP_Reference	'30.3'	'signalling.calcium'	'(p53683|cdpk2_orysa : 794.0) Calcium-dependent protein kinase, isoform 2 (EC 2.7.11.1) (CDPK 2) - Oryza sativa (Rice) & (loc_os07g33110.4 : 794.0) no description available & (at3g20410 : 788.0) calmodulin-domain protein kinase CDPK isoform 9 (CPK9); calmodulin-domain protein kinase 9 (CPK9); FUNCTIONS IN: calmodulin-dependent protein kinase activity, kinase activity; INVOLVED IN: signal transduc…	K13412|1|0.0|852|gmx:100794852|calcium-dependent protein kinase [EC:2.7.11.1]	No	No	Yes	No
CL3120.Contig14_VfEP_Reference	'30.3'	'signalling.calcium'	'(at5g19450 : 791.0) calcium-dependent protein kinase (CDPK19) mRNA, complete; calcium-dependent protein kinase 19 (CDPK19); FUNCTIONS IN: in 6 functions; INVOLVED IN: protein amino acid phosphorylation; LOCATED IN: plasma membrane; EXPRESSED IN: 24 plant structures; EXPRESSED DURING: 13 growth stages; CONTAINS InterPro DOMAIN/s: Protein kinase, ATP binding site (InterPro:IPR017441), EF-Hand 1, c…	K13412|1|0.0|862|gmx:100790745|calcium-dependent protein kinase [EC:2.7.11.1]	Yes	No	No	No
CL10457.Contig1_VfEP_Reference	'30.3'	'signalling.calcium'	'(at5g49480 : 155.0) AtCP1 encodes a novel Ca2+-binding protein, which shares sequence similarities with calmodulins. The expression of AtCP1 is induced by NaCl.; Ca2+-binding protein 1 (CP1); FUNCTIONS IN: calcium ion binding; INVOLVED IN: hyperosmotic salinity response; LOCATED IN: cytosol; EXPRESSED IN: 25 plant structures; EXPRESSED DURING: 14 growth stages; CONTAINS InterPro DOMAIN/s: EF-Han…	K12619|1|8e-41|115|vvi:100260845|5'-3' exoribonuclease 2 [EC:3.1.13.-]!K13148|4|5e-36|107|vvi:100261060|integrator complex subunit 11 [EC:3.1.27.-]	No	No	No	No
Unigene22585_VfEP_Reference	'30.3'	'signalling.calcium'	'(at5g39670 : 102.0) Calcium-binding EF-hand family protein; FUNCTIONS IN: calcium ion binding; INVOLVED IN: biological_process unknown; LOCATED IN: cellular_component unknown; EXPRESSED IN: 21 plant structures; EXPRESSED DURING: 13 growth stages; CONTAINS InterPro DOMAIN/s: EF-Hand 1, calcium-binding site (InterPro:IPR018247), EF-HAND 2 (InterPro:IPR018249), EF-hand-like domain (InterPro:IPR0119…	K13448|1|4e-18|89.7|ath:AT3G47480|calcium-binding protein CML	No	No	No	Yes
Unigene20217_VfEP_Reference	'30.3'	'signalling.calcium'	'(at2g31500 : 155.0) member of Calcium Dependent Protein Kinase; calcium-dependent protein kinase 24 (CPK24); FUNCTIONS IN: in 6 functions; INVOLVED IN: protein amino acid phosphorylation, N-terminal protein myristoylation; LOCATED IN: chloroplast; EXPRESSED IN: 10 plant structures; EXPRESSED DURING: L mature pollen stage, M germinated pollen stage, 4 anthesis, C globular stage, petal differentia…	K13412|1|2e-56|216|gmx:100801716|calcium-dependent protein kinase [EC:2.7.11.1]	No	No	No	Yes
CL10457.Contig2_VfEP_Reference	'30.3'	'signalling.calcium'	'(at5g49480 : 155.0) AtCP1 encodes a novel Ca2+-binding protein, which shares sequence similarities with calmodulins. The expression of AtCP1 is induced by NaCl.; Ca2+-binding protein 1 (CP1); FUNCTIONS IN: calcium ion binding; INVOLVED IN: hyperosmotic salinity response; LOCATED IN: cytosol; EXPRESSED IN: 25 plant structures; EXPRESSED DURING: 14 growth stages; CONTAINS InterPro DOMAIN/s: EF-Han…	K12619|1|8e-41|115|vvi:100260845|5'-3' exoribonuclease 2 [EC:3.1.13.-]!K13148|4|5e-36|107|vvi:100261060|integrator complex subunit 11 [EC:3.1.27.-]	Yes	No	No	Yes
Unigene29445_VfEP_Reference	'30.3'	'signalling.calcium'	'(at1g73805 : 347.0) Calmodulin binding protein-like; CONTAINS InterPro DOMAIN/s: Calmodulin binding protein-like (InterPro:IPR012416); BEST Arabidopsis thaliana protein match is: Calmodulin-binding protein (TAIR:AT5G57580.1); Has 30201 Blast hits to 17322 proteins in 780 species: Archae - 12; Bacteria - 1396; Metazoa - 17338; Fungi - 3422; Plants - 5037; Viruses - 0; Other Eukaryotes - 2996 (sou…	K02183|1|4e-92|337|pop:POPTR_825902|calmodulin	No	No	No	Yes
Unigene21627_VfEP_Reference	'30.3'	'signalling.calcium'	'(at2g26190 : 224.0) calmodulin-binding family protein; FUNCTIONS IN: calmodulin binding; INVOLVED IN: N-terminal protein myristoylation; EXPRESSED IN: 22 plant structures; EXPRESSED DURING: 13 growth stages; CONTAINS InterPro DOMAIN/s: IQ calmodulin-binding region (InterPro:IPR000048); BEST Arabidopsis thaliana protein match is: calmodulin-binding family protein (TAIR:AT4G33050.3); Has 368 Blast…	No annotation	No	No	No	No
CL8363.Contig2_VfEP_Reference	'30.3'	'signalling.calcium'	'(at5g57010 : 280.0) calmodulin-binding family protein; CONTAINS InterPro DOMAIN/s: IQ calmodulin-binding region (InterPro:IPR000048); BEST Arabidopsis thaliana protein match is: calmodulin-binding family protein (TAIR:AT4G33050.3); Has 390 Blast hits to 271 proteins in 57 species: Archae - 0; Bacteria - 20; Metazoa - 0; Fungi - 100; Plants - 264; Viruses - 0; Other Eukaryotes - 6 (source: NCBI B…	No annotation	No	No	No	No
Unigene20796_VfEP_Reference	'30.3'	'signalling.calcium'	'(at5g04870 : 286.0) A calcium-dependent protein kinase that can phosphorylate phenylalanine ammonia lyase (PAL), a key enzyme in pathogen defense.; calcium dependent protein kinase 1 (CPK1); FUNCTIONS IN: protein binding, calmodulin-dependent protein kinase activity, kinase activity; INVOLVED IN: protein amino acid phosphorylation, N-terminal protein myristoylation; LOCATED IN: peroxisome, membr…	K13412|1|3e-95|345|gmx:100800415|calcium-dependent protein kinase [EC:2.7.11.1]	No	No	No	No
Unigene20795_VfEP_Reference	'30.3'	'signalling.calcium'	'(loc_os07g06740.3 : 134.0) no description available & (at5g04870 : 124.0) A calcium-dependent protein kinase that can phosphorylate phenylalanine ammonia lyase (PAL), a key enzyme in pathogen defense.; calcium dependent protein kinase 1 (CPK1); FUNCTIONS IN: protein binding, calmodulin-dependent protein kinase activity, kinase activity; INVOLVED IN: protein amino acid phosphorylation, N-terminal…	K13412|1|4e-43|171|gmx:100800415|calcium-dependent protein kinase [EC:2.7.11.1]	No	No	No	No
CL4228.Contig2_VfEP_Reference	'30.3'	'signalling.calcium'	'(at3g14590 : 799.0) NTMC2T6.2; CONTAINS InterPro DOMAIN/s: C2 membrane targeting protein (InterPro:IPR018029), C2 calcium/lipid-binding domain, CaLB (InterPro:IPR008973), C2 calcium-dependent membrane targeting (InterPro:IPR000008); BEST Arabidopsis thaliana protein match is: Calcium-dependent lipid-binding (CaLB domain) family protein (TAIR:AT1G53590.1). & (loc_os02g20970.1 : 674.0) no descript…	No annotation	No	No	No	No
CL5951.Contig2_VfEP_Reference	'30.3'	'signalling.calcium'	'(at2g33990 : 191.0) IQ-domain 9 (iqd9); FUNCTIONS IN: calmodulin binding; INVOLVED IN: biological_process unknown; LOCATED IN: plasma membrane; EXPRESSED IN: 22 plant structures; EXPRESSED DURING: 13 growth stages; CONTAINS InterPro DOMAIN/s: IQ calmodulin-binding region (InterPro:IPR000048); BEST Arabidopsis thaliana protein match is: IQ-domain 10 (TAIR:AT3G15050.1); Has 664 Blast hits to 663 p…	No annotation	No	No	Yes	No
CL8666.Contig2_VfEP_Reference	'30.3'	'signalling.calcium'	'(at5g04020 : 125.0) calmodulin binding; FUNCTIONS IN: calmodulin binding; INVOLVED IN: biological_process unknown; LOCATED IN: plasma membrane; EXPRESSED IN: 22 plant structures; EXPRESSED DURING: 13 growth stages; CONTAINS InterPro DOMAIN/s: Calmodulin-binding protein, plant (InterPro:IPR012417); BEST Arabidopsis thaliana protein match is: Plant calmodulin-binding protein-related (TAIR:AT2G3880…	No annotation	No	No	No	No
Unigene20782_VfEP_Reference	'30.3'	'signalling.calcium'	'(at5g61910 : 798.0) DCD (Development and Cell Death) domain protein; FUNCTIONS IN: molecular_function unknown; INVOLVED IN: biological_process unknown; LOCATED IN: cellular_component unknown; EXPRESSED IN: 21 plant structures; EXPRESSED DURING: 14 growth stages; CONTAINS InterPro DOMAIN/s: Development/cell death domain (InterPro:IPR013989), C2 calcium/lipid-binding domain, CaLB (InterPro:IPR0089…	No annotation	No	No	Yes	Yes
CL8666.Contig1_VfEP_Reference	'30.3'	'signalling.calcium'	'(at5g04020 : 135.0) calmodulin binding; FUNCTIONS IN: calmodulin binding; INVOLVED IN: biological_process unknown; LOCATED IN: plasma membrane; EXPRESSED IN: 22 plant structures; EXPRESSED DURING: 13 growth stages; CONTAINS InterPro DOMAIN/s: Calmodulin-binding protein, plant (InterPro:IPR012417); BEST Arabidopsis thaliana protein match is: Plant calmodulin-binding protein-related (TAIR:AT2G3880…	No annotation	Yes	No	No	No
CL5293.Contig1_VfEP_Reference	'30.3'	'signalling.calcium'	'(at4g00500 : 575.0) alpha/beta-Hydrolases superfamily protein; FUNCTIONS IN: triglyceride lipase activity, calmodulin binding; INVOLVED IN: lipid catabolic process, lipid metabolic process; LOCATED IN: endomembrane system; EXPRESSED IN: 21 plant structures; EXPRESSED DURING: 9 growth stages; CONTAINS InterPro DOMAIN/s: Lipase, class 3 (InterPro:IPR002921), Mono-/di-acylglycerol lipase, N-termina…	No annotation	No	No	No	No
CL1890.Contig2_VfEP_Reference	'30.3'	'signalling.calcium'	'(at2g45670 : 653.0) calcineurin B subunit-related; FUNCTIONS IN: acyltransferase activity; INVOLVED IN: metabolic process; EXPRESSED IN: 22 plant structures; EXPRESSED DURING: 14 growth stages; CONTAINS InterPro DOMAIN/s: Phospholipid/glycerol acyltransferase (InterPro:IPR002123); Has 326 Blast hits to 325 proteins in 88 species: Archae - 0; Bacteria - 9; Metazoa - 188; Fungi - 2; Plants - 96; V…	K13510|1|0.0|834|gmx:100818109|lysophosphatidylcholine acyltransferase / lyso-PAF acetyltransferase [EC:2.3.1.23 2.3.1.67]	No	No	No	No
CL1584.Contig1_VfEP_Reference	'30.6'	'signalling.MAP kinases'	'(q5zci1|mpk10_orysa : 784.0) Mitogen-activated protein kinase 10 (EC 2.7.11.24) (MAP kinase 10) - Oryza sativa (Rice) & (loc_os01g43910.1 : 784.0) no description available & (at2g42880 : 781.0) member of MAP Kinase; MAP kinase 20 (MPK20); CONTAINS InterPro DOMAIN/s: Protein kinase, ATP binding site (InterPro:IPR017441), MAP kinase, conserved site (InterPro:IPR003527), Protein kinase, catalytic d…	K00924|1|0.0|634|ath:AT2G01450|[EC:2.7.1.-]!K14512|2|4e-98|357|pop:POPTR_718188|mitogen-activated protein kinase 6 [EC:2.7.11.24]!K04371|3|1e-97|356|ppp:PHYPADRAFT_126277|extracellular signal-regulated kinase 1/2 [EC:2.7.11.24]	Yes	No	No	Yes
CL1584.Contig2_VfEP_Reference	'30.6'	'signalling.MAP kinases'	'(at5g19010 : 885.0) member of MAP Kinase; mitogen-activated protein kinase 16 (MPK16); FUNCTIONS IN: MAP kinase activity; INVOLVED IN: signal transduction; LOCATED IN: plasma membrane, vacuole; EXPRESSED IN: 22 plant structures; EXPRESSED DURING: 13 growth stages; CONTAINS InterPro DOMAIN/s: Protein kinase, ATP binding site (InterPro:IPR017441), MAP kinase, conserved site (InterPro:IPR003527), P…	K00924|1|0.0|640|ath:AT2G01450|[EC:2.7.1.-]!K04371|2|2e-96|352|smo:SELMODRAFT_449420|extracellular signal-regulated kinase 1/2 [EC:2.7.11.24]!K14512|3|4e-96|351|pop:POPTR_718188|mitogen-activated protein kinase 6 [EC:2.7.11.24]	No	No	Yes	Yes
CL10455.Contig2_VfEP_Reference	'30.6'	'signalling.MAP kinases'	'(at4g08500 : 448.0) Encodes a member of the A1 subgroup of the MEKK (MAPK/ERK kinase kinase) family. MEKK is another name for Mitogen-Activated Protein Kinase Kinase Kinase (MAPKKK or MAP3K). This subgroup has four members: At4g08500 (MEKK1, also known as ARAKIN, MAP3Kb1, MAPKKK8), At4g08480 (MEKK2, also known as MAP3Kb4, MAPKKK9), At4g08470 (MEKK3, also known as MAP3Kb3, MAPKKK10) and At4g12020…	K13414|1|0.0|654|rcu:RCOM_1032850|mitogen-activated protein kinase kinase kinase 1, plant [EC:2.7.11.25]	No	No	No	No
Unigene23978_VfEP_Reference	'30.6'	'signalling.MAP kinases'	'(at5g66850 : 432.0) member of MEKK subfamily; mitogen-activated protein kinase kinase kinase 5 (MAPKKK5); FUNCTIONS IN: protein serine/threonine kinase activity, protein kinase activity, kinase activity, ATP binding; INVOLVED IN: protein amino acid phosphorylation; LOCATED IN: plasma membrane; EXPRESSED IN: 22 plant structures; EXPRESSED DURING: 15 growth stages; CONTAINS InterPro DOMAIN/s: Prot…	K13414|1|6e-63|241|pop:POPTR_1071643|mitogen-activated protein kinase kinase kinase 1, plant [EC:2.7.11.25]	No	No	No	No
CL3824.Contig3_VfEP_Reference	'30.6'	'signalling.MAP kinases'	'(at3g14720 : 749.0) member of MAP Kinase; MAP kinase 19 (MPK19); CONTAINS InterPro DOMAIN/s: Protein kinase, ATP binding site (InterPro:IPR017441), MAP kinase, conserved site (InterPro:IPR003527), Protein kinase, catalytic domain (InterPro:IPR000719), Serine/threonine-protein kinase domain (InterPro:IPR002290), Serine/threonine-protein kinase-like domain (InterPro:IPR017442), Protein kinase-like…	K00924|1|6e-175|612|ath:AT2G01450|[EC:2.7.1.-]!K04371|2|4e-93|340|smo:SELMODRAFT_449429|extracellular signal-regulated kinase 1/2 [EC:2.7.11.24]!K14512|5|1e-92|339|pop:POPTR_718188|mitogen-activated protein kinase 6 [EC:2.7.11.24]	No	No	No	No
Unigene24104_VfEP_Reference	'30.6'	'signalling.MAP kinases'	'(at5g11850 : 317.0) Protein kinase superfamily protein; FUNCTIONS IN: protein serine/threonine/tyrosine kinase activity, kinase activity; INVOLVED IN: protein amino acid phosphorylation; LOCATED IN: plasma membrane; EXPRESSED IN: 24 plant structures; EXPRESSED DURING: 13 growth stages; CONTAINS InterPro DOMAIN/s: Protein kinase, ATP binding site (InterPro:IPR017441), Protein kinase, catalytic do…	K04424|1|1e-91|334|aly:ARALYDRAFT_909157|sterile alpha motif and leucine zipper containing kinase AZK [EC:2.7.11.25]!K14510|3|1e-32|138|ppp:PHYPADRAFT_30352|serine/threonine-protein kinase CTR1 [EC:2.7.11.1]	No	No	No	No
CL10844.Contig2_VfEP_Reference	'30.6'	'signalling.MAP kinases'	'(at1g53510 : 348.0) member of MAP Kinase; mitogen-activated protein kinase 18 (MPK18); CONTAINS InterPro DOMAIN/s: MAP kinase, conserved site (InterPro:IPR003527), Protein kinase, ATP binding site (InterPro:IPR017441), Protein kinase, catalytic domain (InterPro:IPR000719), Serine/threonine-protein kinase domain (InterPro:IPR002290), Tyrosine-protein kinase, catalytic domain (InterPro:IPR020635),…	K00924|1|5e-79|292|ath:AT2G01450|[EC:2.7.1.-]!K04371|2|6e-52|202|vvi:100254083|extracellular signal-regulated kinase 1/2 [EC:2.7.11.24]	No	No	No	No
CL9276.Contig1_VfEP_Reference	'30.6'	'signalling.MAP kinases'	'(q06060|mapk_pea : 759.0) Mitogen-activated protein kinase homolog D5 (EC 2.7.11.24) - Pisum sativum (Garden pea) & (at2g43790 : 692.0) Encodes a MAP kinase induced by pathogens, ethylene biosynthesis, oxidative stress and osmotic stress.Also involved in ovule development. Homozygous mutants in a MPK3 heterozygous background are female sterile due to defects in integument development.MPK6 appear…	K14512|1|0.0|731|vvi:100242320|mitogen-activated protein kinase 6 [EC:2.7.11.24]	No	No	No	No
Unigene26068_VfEP_Reference	'30.6'	'signalling.MAP kinases'	'(at1g53570 : 70.5) MEK kinase (MAP3Ka); mitogen-activated protein kinase kinase kinase 3 (MAP3KA); FUNCTIONS IN: protein serine/threonine kinase activity, protein kinase activity, kinase activity, ATP binding; INVOLVED IN: protein amino acid phosphorylation; LOCATED IN: cellular_component unknown; EXPRESSED IN: 22 plant structures; EXPRESSED DURING: 13 growth stages; CONTAINS InterPro DOMAIN/s: …	No annotation	No	No	Yes	No
Unigene10537_VfEP_Reference	'30.99'	'signalling.unspecified'	'(at5g05850 : 262.0) Encodes PIRL1, a member of the Plant Intracellular Ras-group-related LRRs (Leucine rich repeat proteins). PIRLs are a distinct, plant-specific class of intracellular LRRs that likely mediate protein interactions, possibly in the context of signal transduction. PIRL1 (AT5G05850) and PIRL9 (AT3G11330) are genetically redundant and are required for differentiation of microspores…	K13415|1|4e-07|53.9|osa:4324691|protein brassinosteroid insensitive 1 [EC:2.7.10.1 2.7.11.1]!K13420|2|7e-07|53.1|vvi:100253808|LRR receptor-like serine/threonine-protein kinase FLS2 [EC:2.7.11.1]!K13457|4|1e-05|49.3|rcu:RCOM_0742270|disease resistance protein RPM1	No	No	Yes	No
Unigene20246_VfEP_Reference	'31.3'	'cell.cycle'	'(at5g67260 : 353.0) Encode CYCD3;2, a CYCD3 D-type cyclin. Important for determining cell number in developing lateral organs. Mediating cytokinin effects in apical growth and development.; CYCLIN D3;2 (CYCD3;2); FUNCTIONS IN: cyclin-dependent protein kinase activity; INVOLVED IN: regulation of cell cycle, regulation of cell proliferation; LOCATED IN: nucleus; EXPRESSED IN: 24 plant structures; …	K14505|1|3e-122|437|vvi:100267897|cyclin D3, plant	No	No	Yes	Yes
Unigene23996_VfEP_Reference	'31.3'	'cell.cycle'	'(at4g37630 : 137.0) core cell cycle genes; cyclin d5;1 (CYCD5;1); FUNCTIONS IN: cyclin-dependent protein kinase activity; INVOLVED IN: regulation of cell cycle; LOCATED IN: nucleus; EXPRESSED IN: 24 plant structures; EXPRESSED DURING: 13 growth stages; CONTAINS InterPro DOMAIN/s: Cyclin D (InterPro:IPR015451), Cyclin-like (InterPro:IPR011028), Cyclin-related (InterPro:IPR013763), Cyclin, N-termi…	K14505|1|1e-30|133|ath:AT3G50070|cyclin D3, plant	No	No	No	No
Unigene26632_VfEP_Reference	'34.21'	'transport.calcium'	'(at4g03560 : 889.0) Encodes a depolarization-activated Ca(2+) channel. Anti-sense experiments with this gene as well as Sucrose-H(+) symporters and complementation of yeast sucrose uptake mutant cch1 suggest that this protein mediates a voltage-activated Ca(2+ )influx. Mutants lack detectable SV channel activity suggesting TPC1 is essential component of the SV channel. Patch clamp analysis of lo…	No annotation	Yes	Yes	Yes	Yes
Unigene35531_VfEP_Reference	'34.21'	'transport.calcium'	'(at4g00900 : 525.0) Type IIA (SERCA-type) Ca2+ ATPase, catalyzes the efflux of calcium from the cytoplasm.; ER-type Ca2+-ATPase 2 (ECA2); FUNCTIONS IN: calcium-transporting ATPase activity; INVOLVED IN: calcium ion transport; LOCATED IN: integral to membrane, membrane; EXPRESSED IN: 23 plant structures; EXPRESSED DURING: 13 growth stages; CONTAINS InterPro DOMAIN/s: ATPase, P-type, ATPase-associ…	K01537|1|2e-160|563|pop:POPTR_731397|Ca2+-transporting ATPase [EC:3.6.3.8]	No	No	Yes	No
Unigene23902_VfEP_Reference	'34.22'	'transport.cyclic nucleotide or calcium regulated channels'	'(at2g24610 : 325.0) member of Cyclic nucleotide gated channel family; cyclic nucleotide-gated channel 14 (CNGC14); FUNCTIONS IN: ion channel activity, cyclic nucleotide binding, calmodulin binding; INVOLVED IN: potassium ion transport, ion transport, transmembrane transport; LOCATED IN: membrane; EXPRESSED IN: 9 plant structures; EXPRESSED DURING: 6 growth stages; CONTAINS InterPro DOMAIN/s: Cyc…	K05391|1|4e-133|472|mtr:MTR_3g109030|cyclic nucleotide gated channel, other eukaryote	No	No	No	Yes
Unigene23903_VfEP_Reference	'34.22'	'transport.cyclic nucleotide or calcium regulated channels'	'(at2g24610 : 700.0) member of Cyclic nucleotide gated channel family; cyclic nucleotide-gated channel 14 (CNGC14); FUNCTIONS IN: ion channel activity, cyclic nucleotide binding, calmodulin binding; INVOLVED IN: potassium ion transport, ion transport, transmembrane transport; LOCATED IN: membrane; EXPRESSED IN: 9 plant structures; EXPRESSED DURING: 6 growth stages; CONTAINS InterPro DOMAIN/s: Cyc…	K05391|1|0.0|875|mtr:MTR_3g109030|cyclic nucleotide gated channel, other eukaryote	No	No	No	No
CL3415.Contig1_VfEP_Reference	'35.1'	'not assigned.no ontology'	'(at5g62180 : 280.0) carboxyesterase 20 (CXE20); INVOLVED IN: metabolic process; LOCATED IN: cellular_component unknown; EXPRESSED IN: root, flower; EXPRESSED DURING: petal differentiation and expansion stage; CONTAINS InterPro DOMAIN/s: Alpha/beta hydrolase fold-3 (InterPro:IPR013094); BEST Arabidopsis thaliana protein match is: alpha/beta-Hydrolases superfamily protein (TAIR:AT2G45600.1); Has 9…	K14493|1|9e-36|149|ppp:PHYPADRAFT_118478|gibberellin receptor GID1 [EC:3.-.-.-]	No	No	Yes	No
Unigene15403_VfEP_Reference	'35.2'	'not assigned.unknown'	'(loc_os02g15640.1 : 293.0) no description available & (at1g01360 : 292.0) Encodes RCAR1 (regulatory components of ABA receptor). Interacts with and regulates the type 2C protein phosphatases (PP2Cs) ABI1 and ABI2. Functions as abscisic acid sensor.; regulatory component of ABA receptor 1 (RCAR1); CONTAINS InterPro DOMAIN/s: Polyketide cyclase/dehydrase (InterPro:IPR019587); BEST Arabidopsis thal…	K14496|1|2e-100|364|mtr:MTR_100s0026|abscisic acid receptor PYR/PYL family	No	No	No	Yes
Unigene19202_VfEP_Reference	'35.2'	'not assigned.unknown'	'(at2g45600 : 330.0) alpha/beta-Hydrolases superfamily protein; FUNCTIONS IN: hydrolase activity; INVOLVED IN: metabolic process; LOCATED IN: cellular_component unknown; EXPRESSED IN: 20 plant structures; EXPRESSED DURING: 8 growth stages; CONTAINS InterPro DOMAIN/s: Lipase, GDXG, active site (InterPro:IPR002168), Alpha/beta hydrolase fold-3 (InterPro:IPR013094); BEST Arabidopsis thaliana protein…	K14493|1|9e-32|135|ppp:PHYPADRAFT_118478|gibberellin receptor GID1 [EC:3.-.-.-]	Yes	No	Yes	Yes
CL9193.Contig1_VfEP_Reference	'10.6.2'	'cell wall.degradation.mannan-xylose-arabinose-fucose'	'(at2g18800 : 244.0) xyloglucan endotransglucosylase/hydrolase 21 (XTH21); FUNCTIONS IN: hydrolase activity, acting on glycosyl bonds, xyloglucan endotransglucosylase activity; INVOLVED IN: primary root development, cell wall modification; LOCATED IN: endomembrane system, apoplast, cell wall; EXPRESSED IN: stem, root, flower, leaf; CONTAINS InterPro DOMAIN/s: Xyloglucan endotransglucosylase/hydro…	K08235|1|1e-65|245|aly:ARALYDRAFT_343582|xyloglucan:xyloglucosyl transferase [EC:2.4.1.207]!K14504|4|5e-65|243|rcu:RCOM_1630040|xyloglucan:xyloglucosyl transferase TCH4 [EC:2.4.1.207]	No	No	Yes	No
Unigene8264_VfEP_Reference	'10.6.2'	'cell wall.degradation.mannan-xylose-arabinose-fucose'	'(loc_os06g48180.1 : 66.6) no description available & (at5g57550 : 61.6) xyloglucan endotransglycosylase-related protein (XTR3); xyloglucan endotransglucosylase/hydrolase 25 (XTH25); FUNCTIONS IN: hydrolase activity, acting on glycosyl bonds, xyloglucan:xyloglucosyl transferase activity; INVOLVED IN: plant-type cell wall biogenesis; LOCATED IN: endomembrane system, cell wall, apoplast; EXPRESSED …	K08235|1|2e-12|68.6|gmx:100782104|xyloglucan:xyloglucosyl transferase [EC:2.4.1.207]!K14504|3|5e-12|67.4|vvi:100256520|xyloglucan:xyloglucosyl transferase TCH4 [EC:2.4.1.207]	No	No	Yes	Yes
Unigene31050_VfEP_Reference	'10.7'	'cell wall.modification'	'(at5g57560 : 98.6) Encodes a cell wall-modifying enzyme, rapidly upregulated in response to environmental stimuli; Touch 4 (TCH4); CONTAINS InterPro DOMAIN/s: Xyloglucan endotransglucosylase/hydrolase (InterPro:IPR016455), Xyloglucan endo-transglycosylase, C-terminal (InterPro:IPR010713), Concanavalin A-like lectin/glucanase, subgroup (InterPro:IPR013320), Concanavalin A-like lectin/glucanase (I…	K08235|1|3e-31|131|vvi:100241119|xyloglucan:xyloglucosyl transferase [EC:2.4.1.207]!K14504|4|9e-30|126|rcu:RCOM_1630040|xyloglucan:xyloglucosyl transferase TCH4 [EC:2.4.1.207]	No	No	Yes	Yes
UWL specific down-regulated DEGs
CL6072.Contig1_VfEP_Reference	'11.9.3.2'	'lipid metabolism.lipid degradation.lysophospholipases.carboxylesterase'	'(at3g48690 : 310.0) Encodes a protein with carboxylesterase whose activity was tested using both pNA and 2,4-D-methyl.; CXE12; FUNCTIONS IN: carboxylesterase activity; INVOLVED IN: response to salt stress; LOCATED IN: cytoplasm; EXPRESSED IN: 24 plant structures; EXPRESSED DURING: 14 growth stages; CONTAINS InterPro DOMAIN/s: Lipase, GDXG, active site (InterPro:IPR002168), Alpha/beta hydrolase f…	K13258|1|9e-73|272|gmx:547489|2-hydroxyisoflavanone dehydratase [EC:4.2.1.105]!K14493|2|2e-31|134|ppp:PHYPADRAFT_118478|gibberellin receptor GID1 [EC:3.-.-.-]	Yes	No	No	No
Unigene26213_VfEP_Reference	'11.9.3.2'	'lipid metabolism.lipid degradation.lysophospholipases.carboxylesterase'	'(loc_os08g37060.1 : 259.0) no description available & (at1g19190 : 252.0) alpha/beta-Hydrolases superfamily protein; FUNCTIONS IN: hydrolase activity; INVOLVED IN: metabolic process; LOCATED IN: cellular_component unknown; EXPRESSED IN: inflorescence meristem, root, flower; EXPRESSED DURING: petal differentiation and expansion stage; CONTAINS InterPro DOMAIN/s: Lipase, GDXG, active site (InterPr…	K13258|1|3e-95|347|gmx:547489|2-hydroxyisoflavanone dehydratase [EC:4.2.1.105]!K14493|2|4e-31|134|vvi:100249385|gibberellin receptor GID1 [EC:3.-.-.-]	Yes	No	No	No
Unigene12244_VfEP_Reference	'16.1.4'	'secondary metabolism.isoprenoids.carotenoids'	'(at1g57770 : 310.0) FAD/NAD(P)-binding oxidoreductase family protein; FUNCTIONS IN: oxidoreductase activity; LOCATED IN: chloroplast; EXPRESSED IN: 21 plant structures; EXPRESSED DURING: 13 growth stages; CONTAINS InterPro DOMAIN/s: Amine oxidase (InterPro:IPR002937); BEST Arabidopsis thaliana protein match is: carotenoid isomerase (TAIR:AT1G06820.1); Has 6263 Blast hits to 6155 proteins in 967 …	K09835|1|2e-27|120|sbi:SORBI_05g022240|prolycopene isomerase [EC:5.2.1.13]	No	No	Yes	Yes
Unigene18315_VfEP_Reference	'16.1.4'	'secondary metabolism.isoprenoids.carotenoids'	'(at1g57770 : 434.0) FAD/NAD(P)-binding oxidoreductase family protein; FUNCTIONS IN: oxidoreductase activity; LOCATED IN: chloroplast; EXPRESSED IN: 21 plant structures; EXPRESSED DURING: 13 growth stages; CONTAINS InterPro DOMAIN/s: Amine oxidase (InterPro:IPR002937); BEST Arabidopsis thaliana protein match is: carotenoid isomerase (TAIR:AT1G06820.1); Has 6263 Blast hits to 6155 proteins in 967 …	K09835|1|6e-14|76.3|rcu:RCOM_0422660|prolycopene isomerase [EC:5.2.1.13]	No	No	Yes	No
Unigene5167_VfEP_Reference	'16.1.4.1'	'secondary metabolism.isoprenoids.carotenoids.phytoene synthase'	'(at5g17230 : 234.0) Encodes phytoene synthase.; PHYTOENE SYNTHASE (PSY); CONTAINS InterPro DOMAIN/s: Squalene/phytoene synthase, conserved site (InterPro:IPR019845), Terpenoid synthase (InterPro:IPR008949), Squalene/phytoene synthase (InterPro:IPR002060); Has 5365 Blast hits to 5364 proteins in 1001 species: Archae - 81; Bacteria - 2469; Metazoa - 28; Fungi - 64; Plants - 1002; Viruses - 0; Othe…	K02291|1|4e-67|250|gmx:100776503|phytoene synthase [EC:2.5.1.32]	No	No	No	No
Unigene4040_VfEP_Reference	'16.1.4.21'	'secondary metabolism.isoprenoids.carotenoids.violaxanthin de-epoxidase'	'(loc_os01g51860.1 : 333.0) no description available & (at2g21860 : 329.0) violaxanthin de-epoxidase-related; BEST Arabidopsis thaliana protein match is: non-photochemical quenching 1 (TAIR:AT1G08550.2); Has 151 Blast hits to 151 proteins in 39 species: Archae - 0; Bacteria - 0; Metazoa - 0; Fungi - 0; Plants - 126; Viruses - 0; Other Eukaryotes - 25 (source: NCBI BLink). & (chl4|519468 : 229.0) …	K09839|1|2e-06|50.1|sbi:SORBI_06g012950|violaxanthin de-epoxidase [EC:1.10.99.3]	No	No	No	No
CL1857.Contig1_VfEP_Reference	'16.5.1.1.4.1'	'secondary metabolism.sulfur-containing.glucosinolates.synthesis.shared.CYP83B1 phenylacetaldoxime monooxygenase'	'(at3g26300 : 387.0) putative cytochrome P450; "cytochrome P450, family 71, subfamily B, polypeptide 34" (CYP71B34); FUNCTIONS IN: electron carrier activity, monooxygenase activity, iron ion binding, oxygen binding, heme binding; INVOLVED IN: oxidation reduction; LOCATED IN: endomembrane system; EXPRESSED IN: 22 plant structures; EXPRESSED DURING: 13 growth stages; CONTAINS InterPro DOMAIN/s: Cyt…	K11818|1|5e-120|429|ath:AT4G31500|cytochrome P450, family 83, subfamily B, polypeptide 1 [EC:1.14.-.-]!K00517|3|7e-115|412|ath:AT3G26300|[EC:1.14.-.-]	No	No	Yes	No
CL5611.Contig1_VfEP_Reference	'16.5.1.1.4.1'	'secondary metabolism.sulfur-containing.glucosinolates.synthesis.shared.CYP83B1 phenylacetaldoxime monooxygenase'	'(o48923|c71da_soybn : 615.0) Cytochrome P450 71D10 (EC 1.14.-.-) - Glycine max (Soybean) & (loc_os03g39650.1 : 428.0) no description available & (at1g13080 : 385.0) cytochrome P450 monooxygenase; "cytochrome P450, family 71, subfamily B, polypeptide 2" (CYP71B2); FUNCTIONS IN: electron carrier activity, monooxygenase activity, iron ion binding, oxygen binding, heme binding; INVOLVED IN: response…	K13267|1|1e-145|514|gmx:100814284|cytochrome P450, family 71, subfamily D, polypeptide 9 (flavonoid 6-hydroxylase) [EC:1.14.13.-]!K16083|2|1e-106|385|osa:4329725|cytochrome P450, family 71, subfamily Z, polypeptide 6 (ent-isokaurene C2-hydroxylase) [EC:1.14.13.143]!K00517|3|4e-105|380|ath:AT3G26210|[EC:1.14.-.-]	Yes	Yes	Yes	Yes
Unigene31556_VfEP_Reference	'16.5.1.1.4.1'	'secondary metabolism.sulfur-containing.glucosinolates.synthesis.shared.CYP83B1 phenylacetaldoxime monooxygenase'	'(at4g31500 : 289.0) Encodes an oxime-metabolizing enzyme in the biosynthetic pathway of glucosinolates. Is required for phytochrome signal transduction in red light. Mutation confers auxin overproduction.; "cytochrome P450, family 83, subfamily B, polypeptide 1" (CYP83B1); FUNCTIONS IN: oxidoreductase activity, acting on paired donors, with incorporation or reduction of molecular oxygen, NADH or…	K11818|1|1e-81|301|aly:ARALYDRAFT_913321|cytochrome P450, family 83, subfamily B, polypeptide 1 [EC:1.14.-.-]!K00517|3|2e-79|293|ath:AT3G26300|[EC:1.14.-.-]	Yes	No	No	No
Unigene31706_VfEP_Reference	'16.5.1.1.4.1'	'secondary metabolism.sulfur-containing.glucosinolates.synthesis.shared.CYP83B1 phenylacetaldoxime monooxygenase'	'(at4g31500 : 129.0) Encodes an oxime-metabolizing enzyme in the biosynthetic pathway of glucosinolates. Is required for phytochrome signal transduction in red light. Mutation confers auxin overproduction.; "cytochrome P450, family 83, subfamily B, polypeptide 1" (CYP83B1); FUNCTIONS IN: oxidoreductase activity, acting on paired donors, with incorporation or reduction of molecular oxygen, NADH or…	K11818|1|1e-37|154|aly:ARALYDRAFT_913321|cytochrome P450, family 83, subfamily B, polypeptide 1 [EC:1.14.-.-]!K00517|3|2e-36|150|ath:AT5G57260|[EC:1.14.-.-]	No	No	No	No
Unigene18789_VfEP_Reference	'17.1.1'	'hormone metabolism.abscisic acid.synthesis-degradation'	'(at3g21780 : 54.7) Encodes a protein with UDP-glucosyl transferase activity that was shown to preferentially glucosylates abscisic acid (ABA), and not its catabolites. Moreover, UGT71B6 was shown to have a strict preference for the naturally-occurring ABA enantiomer, (+)-ABA, and not its 'unnatural' relative, (-)-ABA. This is in contrast to the other identified UGT genes catalyzing the glucosyla…	No annotation	No	No	No	No
Unigene7755_VfEP_Reference	'17.1.1'	'hormone metabolism.abscisic acid.synthesis-degradation'	'(at3g43600 : 187.0) Encodes an aldehyde oxidase. AAO2 does not appear to act on abscisic aldehyde in vitro but it is possible that it may function in abscisic acid biosynthesis when the activity of At2g27150 (AAO3), the primary abscisic aldehyde oxidase, is lost.; aldehyde oxidase 2 (AAO2); FUNCTIONS IN: aldehyde oxidase activity; INVOLVED IN: oxidation reduction; EXPRESSED IN: 16 plant structur…	K09842|1|4e-55|211|rcu:RCOM_0951470|abscisic-aldehyde oxidase [EC:1.2.3.14]!K11817|2|3e-54|207|pop:POPTR_767106|indole-3-acetaldehyde oxidase [EC:1.2.3.7]	No	No	Yes	No
Unigene25909_VfEP_Reference	'17.1.1.1.10'	'hormone metabolism.abscisic acid.synthesis-degradation.synthesis.9-cis-epoxycarotenoid dioxygenase'	'(at4g19170 : 762.0) chloroplast-targeted member of a family of enzymes similar to nine-cis-epoxycarotenoid dioxygenase; nine-cis-epoxycarotenoid dioxygenase 4 (NCED4); LOCATED IN: chloroplast, plastoglobule; EXPRESSED IN: 16 plant structures; EXPRESSED DURING: 9 growth stages; CONTAINS InterPro DOMAIN/s: Carotenoid oxygenase (InterPro:IPR004294); BEST Arabidopsis thaliana protein match is: nine-…	K09840|1|0.0|1017|mtr:MTR_5g025270|9-cis-epoxycarotenoid dioxygenase [EC:1.13.11.51]	No	No	No	Yes
Unigene20824_VfEP_Reference	'17.1.1.1.11'	'hormone metabolism.abscisic acid.synthesis-degradation.synthesis.short chain alcohol dehydrogenmase (ABA2)'	'(at1g52340 : 369.0) Encodes a cytosolic short-chain dehydrogenase/reductase involved in the conversion of xanthoxin to ABA-aldehyde during ABA biosynthesis. Mutants are insensitive to sucrose and glucose.; ABA DEFICIENT 2 (ABA2); CONTAINS InterPro DOMAIN/s: NAD(P)-binding domain (InterPro:IPR016040), Glucose/ribitol dehydrogenase (InterPro:IPR002347), Short-chain dehydrogenase/reductase SDR (Int…	K09841|1|3e-144|509|mtr:MTR_3g020670|xanthoxin dehydrogenase [EC:1.1.1.288]	No	No	Yes	No
CL4953.Contig1_VfEP_Reference	'17.1.2'	'hormone metabolism.abscisic acid.signal transduction'	'(at4g32010 : 540.0) HSI2-like 1 (HSL1); CONTAINS InterPro DOMAIN/s: Transcriptional factor B3 (InterPro:IPR003340), Zinc finger, CW-type (InterPro:IPR011124); BEST Arabidopsis thaliana protein match is: high-level expression of sugar-inducible gene 2 (TAIR:AT2G30470.1); Has 1397 Blast hits to 1364 proteins in 123 species: Archae - 0; Bacteria - 0; Metazoa - 122; Fungi - 0; Plants - 1204; Viruses…	K09287|1|1e-12|74.3|vvi:100262843|RAV-like factor	No	No	Yes	No
Unigene25569_VfEP_Reference	'17.1.2'	'hormone metabolism.abscisic acid.signal transduction'	'(at3g24650 : 422.0) Homologous to the maize transcription factor Viviparous-1. Full length ABI3 protein binds to the highly conserved RY motif [DNA motif CATGCA(TG)], present in many seed-specific promoters, and the B3 domains of this transcription factor is necessary for the specific interaction with the RY element. Transcriptional activity of ABI3 requires the B3 DNA-binding domain and an acti…	K09287|1|4e-10|65.9|pop:POPTR_566667|RAV-like factor	Yes	Yes	Yes	Yes
CL3722.Contig2_VfEP_Reference	'17.1.3'	'hormone metabolism.abscisic acid.induced-regulated-responsive-activated'	'(at3g56850 : 240.0) Encodes an ABA-responsive element binding protein with a bZIP domain. Located in the nucleus and expressed in the embryo during seed maturation.; ABA-responsive element binding protein 3 (AREB3); FUNCTIONS IN: DNA binding, transcription activator activity, sequence-specific DNA binding transcription factor activity; INVOLVED IN: regulation of transcription, DNA-dependent, res…	K14432|1|3e-149|526|mtr:MTR_8g043960|ABA responsive element binding factor	Yes	No	No	Yes
CL4229.Contig2_VfEP_Reference	'17.1.3'	'hormone metabolism.abscisic acid.induced-regulated-responsive-activated'	'(at3g11410 : 400.0) Encodes protein phosphatase 2C. Negative regulator of ABA signalling. Expressed in seeds during germination. mRNA up-regulated by drought and ABA.; protein phosphatase 2CA (PP2CA); FUNCTIONS IN: protein binding, protein serine/threonine phosphatase activity, phosphoprotein phosphatase activity; INVOLVED IN: in 6 processes; LOCATED IN: protein serine/threonine phosphatase comp…	K14497|1|5e-163|572|gmx:100776356|protein phosphatase 2C [EC:3.1.3.16]	No	No	Yes	No
CL3074.Contig1_VfEP_Reference	'17.2.1'	'hormone metabolism.auxin.synthesis-degradation'	'(at1g51760 : 402.0) encodes a member of the six Arabidopsis IAA-amino acid conjugate hydrolase subfamily and conjugates and conjugates IAA-Ala in vitro. Gene is expressed most strongly in roots, stems, and flowers.; IAA-ALANINE RESISTANT 3 (IAR3); FUNCTIONS IN: metallopeptidase activity, IAA-Ala conjugate hydrolase activity; INVOLVED IN: proteolysis, response to wounding; LOCATED IN: endoplasmic…	K14664|1|7e-155|546|vvi:100262106|IAA-amino acid hydrolase [EC:3.5.1.-]	No	No	Yes	No
CL10529.Contig2_VfEP_Reference	'17.2.1'	'hormone metabolism.auxin.synthesis-degradation'	'(at1g51760 : 384.0) encodes a member of the six Arabidopsis IAA-amino acid conjugate hydrolase subfamily and conjugates and conjugates IAA-Ala in vitro. Gene is expressed most strongly in roots, stems, and flowers.; IAA-ALANINE RESISTANT 3 (IAR3); FUNCTIONS IN: metallopeptidase activity, IAA-Ala conjugate hydrolase activity; INVOLVED IN: proteolysis, response to wounding; LOCATED IN: endoplasmic…	K14664|1|1e-117|421|pop:POPTR_711792|IAA-amino acid hydrolase [EC:3.5.1.-]	No	No	No	No
Unigene9083_VfEP_Reference	'17.2.1'	'hormone metabolism.auxin.synthesis-degradation'	'(at1g51760 : 215.0) encodes a member of the six Arabidopsis IAA-amino acid conjugate hydrolase subfamily and conjugates and conjugates IAA-Ala in vitro. Gene is expressed most strongly in roots, stems, and flowers.; IAA-ALANINE RESISTANT 3 (IAR3); FUNCTIONS IN: metallopeptidase activity, IAA-Ala conjugate hydrolase activity; INVOLVED IN: proteolysis, response to wounding; LOCATED IN: endoplasmic…	K14664|1|3e-56|216|vvi:100251400|IAA-amino acid hydrolase [EC:3.5.1.-]	No	No	No	No
Unigene12078_VfEP_Reference	'17.2.1'	'hormone metabolism.auxin.synthesis-degradation'	'(loc_os04g44110.1 : 134.0) no description available & (at5g54140 : 127.0) encodes a protein similar to IAA amino acid conjugate hydrolase; IAA-leucine-resistant (ILR1)-like 3 (ILL3); FUNCTIONS IN: metallopeptidase activity, IAA-amino acid conjugate hydrolase activity; INVOLVED IN: proteolysis, auxin metabolic process; LOCATED IN: endomembrane system; EXPRESSED IN: 21 plant structures; EXPRESSED …	K14664|1|5e-45|139|rcu:RCOM_0757130|IAA-amino acid hydrolase [EC:3.5.1.-]	No	Yes	Yes	No
CL6629.Contig4_VfEP_Reference	'17.2.1'	'hormone metabolism.auxin.synthesis-degradation'	'(at1g51760 : 75.1) encodes a member of the six Arabidopsis IAA-amino acid conjugate hydrolase subfamily and conjugates and conjugates IAA-Ala in vitro. Gene is expressed most strongly in roots, stems, and flowers.; IAA-ALANINE RESISTANT 3 (IAR3); FUNCTIONS IN: metallopeptidase activity, IAA-Ala conjugate hydrolase activity; INVOLVED IN: proteolysis, response to wounding; LOCATED IN: endoplasmic …	K14664|1|3e-21|98.2|pop:POPTR_711792|IAA-amino acid hydrolase [EC:3.5.1.-]	Yes	No	No	No
CL6629.Contig5_VfEP_Reference	'17.2.1'	'hormone metabolism.auxin.synthesis-degradation'	'(loc_os01g37960.1 : 99.4) no description available & (at1g51760 : 98.6) encodes a member of the six Arabidopsis IAA-amino acid conjugate hydrolase subfamily and conjugates and conjugates IAA-Ala in vitro. Gene is expressed most strongly in roots, stems, and flowers.; IAA-ALANINE RESISTANT 3 (IAR3); FUNCTIONS IN: metallopeptidase activity, IAA-Ala conjugate hydrolase activity; INVOLVED IN: proteo…	K14664|1|2e-22|101|aly:ARALYDRAFT_892157|IAA-amino acid hydrolase [EC:3.5.1.-]	No	No	No	No
CL10374.Contig2_VfEP_Reference	'17.2.3'	'hormone metabolism.auxin.induced-regulated-responsive-activated'	'(at5g15740 : 719.0) O-fucosyltransferase family protein; CONTAINS InterPro DOMAIN/s: GDP-fucose protein O-fucosyltransferase (InterPro:IPR019378); BEST Arabidopsis thaliana protein match is: O-fucosyltransferase family protein (TAIR:AT3G02250.1); Has 822 Blast hits to 815 proteins in 30 species: Archae - 0; Bacteria - 0; Metazoa - 0; Fungi - 0; Plants - 822; Viruses - 0; Other Eukaryotes - 0 (so…	No annotation	No	Yes	Yes	Yes
Unigene26497_VfEP_Reference	'17.2.3'	'hormone metabolism.auxin.induced-regulated-responsive-activated'	'(p32295|arg7_phaau : 100.0) Indole-3-acetic acid-induced protein ARG7 - Phaseolus aureus (Mung bean) (Vigna radiata) & (at4g38840 : 79.0) SAUR-like auxin-responsive protein family ; FUNCTIONS IN: molecular_function unknown; INVOLVED IN: response to auxin stimulus, response to cold; LOCATED IN: plasma membrane; EXPRESSED IN: 21 plant structures; EXPRESSED DURING: 13 growth stages; CONTAINS InterP…	K14488|1|2e-23|106|mtr:MTR_3g084150|SAUR family protein	No	No	Yes	Yes
Unigene25313_VfEP_Reference	'17.2.3'	'hormone metabolism.auxin.induced-regulated-responsive-activated'	'(at2g34680 : 2074.0) isolated from differential screening of a cDNA library from auxin-treated root culture. sequence does not show homology to any known proteins and is predicted to be extracellular.; AUXIN-INDUCED IN ROOT CULTURES 9 (AIR9); INVOLVED IN: response to auxin stimulus, lateral root morphogenesis; LOCATED IN: plasma membrane; EXPRESSED IN: 23 plant structures; EXPRESSED DURING: 13 g…	No annotation	No	No	No	Yes
CL4387.Contig2_VfEP_Reference	'17.2.3'	'hormone metabolism.auxin.induced-regulated-responsive-activated'	'(at2g46370 : 761.0) Encodes a jasmonate-amido synthetase that is a member of the GH3 family of proteins. JAR1 catalyzes the formation of a biologically active jasmonyl-isoleucine (JA-Ile) conjugate. JA-Ile promotes the interaction between JAZ1 and COI1 in the jasmonate signaling pathway. JAR1 localizes to the cytoplasm and is also a phytochrome A signaling component. JAR1 is an auxin-induced gen…	K14506|1|0.0|800|pop:POPTR_834775|jasmonic acid-amino synthetase!K14487|2|0.0|791|pop:POPTR_816623|auxin responsive GH3 gene family	No	No	Yes	Yes
Unigene15295_VfEP_Reference	'17.2.3'	'hormone metabolism.auxin.induced-regulated-responsive-activated'	'(at1g75590 : 194.0) SAUR-like auxin-responsive protein family ; CONTAINS InterPro DOMAIN/s: Auxin responsive SAUR protein (InterPro:IPR003676); BEST Arabidopsis thaliana protein match is: SAUR-like auxin-responsive protein family (TAIR:AT5G10990.1); Has 1416 Blast hits to 1399 proteins in 25 species: Archae - 0; Bacteria - 0; Metazoa - 0; Fungi - 0; Plants - 1415; Viruses - 0; Other Eukaryotes -…	K14488|1|7e-64|242|gmx:100789753|SAUR family protein	No	No	Yes	No
CL989.Contig1_VfEP_Reference	'17.2.3'	'hormone metabolism.auxin.induced-regulated-responsive-activated'	'(loc_os10g28320.1 : 229.0) no description available & (at1g60730 : 164.0) NAD(P)-linked oxidoreductase superfamily protein; FUNCTIONS IN: oxidoreductase activity, aldo-keto reductase activity; INVOLVED IN: oxidation reduction; EXPRESSED IN: 7 plant structures; EXPRESSED DURING: LP.06 six leaves visible, LP.04 four leaves visible, 4 anthesis, petal differentiation and expansion stage; CONTAINS In…	K05275|1|1e-14|77.0|zma:100272747|pyridoxine 4-dehydrogenase [EC:1.1.1.65]	No	No	Yes	No
Unigene6113_VfEP_Reference	'17.2.3'	'hormone metabolism.auxin.induced-regulated-responsive-activated'	'(at4g34760 : 137.0) SAUR-like auxin-responsive protein family ; CONTAINS InterPro DOMAIN/s: Auxin responsive SAUR protein (InterPro:IPR003676); BEST Arabidopsis thaliana protein match is: SAUR-like auxin-responsive protein family (TAIR:AT2G16580.1); Has 1475 Blast hits to 1458 proteins in 28 species: Archae - 0; Bacteria - 0; Metazoa - 0; Fungi - 0; Plants - 1474; Viruses - 0; Other Eukaryotes -…	K14488|1|2e-47|186|mtr:MTR_3g117610|SAUR family protein	Yes	No	No	No
CL4678.Contig4_VfEP_Reference	'17.3.1.1.3'	'hormone metabolism.brassinosteroid.synthesis-degradation.BRs.CPD'	'(at1g75210 : 699.0) HAD-superfamily hydrolase, subfamily IG, 5'-nucleotidase; FUNCTIONS IN: 5'-nucleotidase activity; INVOLVED IN: biological_process unknown; LOCATED IN: chloroplast; EXPRESSED IN: 23 plant structures; EXPRESSED DURING: 13 growth stages; CONTAINS InterPro DOMAIN/s: HAD-superfamily hydrolase, subfamily IG, 5&apos;-nucleotidase (InterPro:IPR008380), Purine 5&apos;-nucleotidase (In…	K09588|1|0.0|880|mtr:MTR_5g082520|cytochrome P450, family 90, subfamily A, polypeptide 1 [EC:1.14.-.-]	No	No	Yes	No
CL7023.Contig1_VfEP_Reference	'17.3.1.1.4'	'hormone metabolism.brassinosteroid.synthesis-degradation.BRs.BR6OX'	'(q69f95|c85a_phavu : 771.0) Cytochrome P450 85A (EC 1.14.-.-) (C6-oxidase) - Phaseolus vulgaris (Kidney bean) (French bean) & (at3g30180 : 698.0) Encodes a cytochrome p450 enzyme that catalyzes the last reaction in the production of brassinolide. It is capable of converting 6-deoxocastasterone into castasterone, a C-6 oxidation, as well as the further conversion of castasterone into brassinolide…	K12640|1|0.0|784|vvi:100232983|cytochrome P450, family 85, subfamily A, polypeptide 2 (brassinosteroid-6-oxidase 2) [EC:1.14.-.-]	No	No	Yes	Yes
CL5227.Contig2_VfEP_Reference	'17.3.1.1.99'	'hormone metabolism.brassinosteroid.synthesis-degradation.BRs.other'	'(at4g36380 : 591.0) Encodes a cytochrome P-450 gene that is involved in leaf blade expansion by controlling polar cell expansion in the leaf length direction. Member of the CYP90C CYP450 family. ROT3 was shown to be involved in brassinosteroid biosynthesis, most likely in the conversion step of typhasterol (TY) to castasterone (CS). As 6-deoxo-CS was unable to restore the phenotype of rot3-1, it…	K12637|1|1e-177|621|pop:POPTR_802964|cytochrome P450, family 90, subfamily C, polypeptide 1 (3-epi-6-deoxocathasterone 23-monooxygenase) [EC:1.14.13.112]	No	No	Yes	No
CL5227.Contig1_VfEP_Reference	'17.3.1.1.99'	'hormone metabolism.brassinosteroid.synthesis-degradation.BRs.other'	'(at4g36380 : 407.0) Encodes a cytochrome P-450 gene that is involved in leaf blade expansion by controlling polar cell expansion in the leaf length direction. Member of the CYP90C CYP450 family. ROT3 was shown to be involved in brassinosteroid biosynthesis, most likely in the conversion step of typhasterol (TY) to castasterone (CS). As 6-deoxo-CS was unable to restore the phenotype of rot3-1, it…	K12637|1|5e-116|416|pop:POPTR_802964|cytochrome P450, family 90, subfamily C, polypeptide 1 (3-epi-6-deoxocathasterone 23-monooxygenase) [EC:1.14.13.112]	No	No	Yes	No
Unigene10647_VfEP_Reference	'17.3.1.1.99'	'hormone metabolism.brassinosteroid.synthesis-degradation.BRs.other'	'(at3g13730 : 126.0) Encodes a cytochrome P-450 gene that is involved in brassinosteroid biosynthesis, most likely in the conversion step of teasterone (TE) to 3-dehydroteasterone (3DT), and/or 6-deoxoteasterone (6-deoxoTE) to 6-deoxo-3-dehydroteasterone (6-deoxo3DT); or the conversion of cathasterone (CT) to TE, and/or 6-deoxocathasterone (6-deoxoCT) to 6-deoxoTE. Recently, CYP90D1 was shown to …	K12638|1|2e-30|128|aly:ARALYDRAFT_686531|cytochrome P450, family 90, subfamily D, polypeptide 1 (3-epi-6-deoxocathasterone 23-monooxygenase) [EC:1.14.13.112]!K09589|3|1e-27|119|osa:4327329|cytochrome P450, family 90, subfamily D, polypeptide 2 (steroid 3-oxidase) [EC:1.14.-.-]	No	No	No	No
Unigene10646_VfEP_Reference	'17.3.1.1.99'	'hormone metabolism.brassinosteroid.synthesis-degradation.BRs.other'	'(at3g13730 : 138.0) Encodes a cytochrome P-450 gene that is involved in brassinosteroid biosynthesis, most likely in the conversion step of teasterone (TE) to 3-dehydroteasterone (3DT), and/or 6-deoxoteasterone (6-deoxoTE) to 6-deoxo-3-dehydroteasterone (6-deoxo3DT); or the conversion of cathasterone (CT) to TE, and/or 6-deoxocathasterone (6-deoxoCT) to 6-deoxoTE. Recently, CYP90D1 was shown to …	K12638|1|2e-33|138|ath:AT3G13730|cytochrome P450, family 90, subfamily D, polypeptide 1 (3-epi-6-deoxocathasterone 23-monooxygenase) [EC:1.14.13.112]!K09589|3|1e-32|135|sbi:SORBI_03g002870|cytochrome P450, family 90, subfamily D, polypeptide 2 (steroid 3-oxidase) [EC:1.14.-.-]	No	No	No	No
Unigene22349_VfEP_Reference	'17.3.2.1'	'hormone metabolism.brassinosteroid.signal transduction.BRI'	'(at3g56100 : 617.0) Protein kinase expressed in meristematic cells. Phosphorylates AGL24.; meristematic receptor-like kinase (MRLK); FUNCTIONS IN: protein serine/threonine kinase activity, protein kinase activity, ATP binding; INVOLVED IN: transmembrane receptor protein tyrosine kinase signaling pathway, protein amino acid phosphorylation; LOCATED IN: membrane; EXPRESSED IN: 16 plant structures;…	K13415|1|1e-80|300|rcu:RCOM_0478150|protein brassinosteroid insensitive 1 [EC:2.7.10.1 2.7.11.1]	No	No	No	No
Unigene2713_VfEP_Reference	'17.4.1'	'hormone metabolism.cytokinin.synthesis-degradation'	'(at2g41510 : 733.0) It encodes a protein whose sequence is similar to cytokinin oxidase/dehydrogenase, which catalyzes the degradation of cytokinins.; cytokinin oxidase/dehydrogenase 1 (CKX1); FUNCTIONS IN: cytokinin dehydrogenase activity; INVOLVED IN: N-terminal protein myristoylation, cytokinin catabolic process, meristem development; LOCATED IN: vacuole; EXPRESSED IN: lateral root, shoot ape…	K00279|1|0.0|980|mtr:MTR_7g090920|cytokinin dehydrogenase [EC:1.5.99.12]	No	No	No	No
CL3697.Contig2_VfEP_Reference	'17.4.1'	'hormone metabolism.cytokinin.synthesis-degradation'	'(at1g75450 : 694.0) This gene used to be called AtCKX6. It encodes a protein whose sequence is similar to cytokinin oxidase/dehydrogenase, which catalyzes the degradation of cytokinins.; cytokinin oxidase 5 (CKX5); CONTAINS InterPro DOMAIN/s: Cytokinin dehydrogenase 1, FAD/cytokinin binding domain (InterPro:IPR015345), FAD-binding, type 2 (InterPro:IPR016166), Oxygen oxidoreductase covalent FAD-…	K00279|1|0.0|808|gmx:100790584|cytokinin dehydrogenase [EC:1.5.99.12]	No	No	Yes	No
CL2519.Contig7_VfEP_Reference	'17.4.1'	'hormone metabolism.cytokinin.synthesis-degradation'	'(at1g22360 : 462.0) UDP-glucosyl transferase 85A2 (UGT85A2); FUNCTIONS IN: UDP-glycosyltransferase activity, transferase activity, transferring glycosyl groups, glucuronosyltransferase activity; INVOLVED IN: metabolic process; LOCATED IN: cellular_component unknown; EXPRESSED IN: 21 plant structures; EXPRESSED DURING: 11 growth stages; CONTAINS InterPro DOMAIN/s: UDP-glucuronosyl/UDP-glucosyltra…	K13030|1|6e-94|342|sbi:SORBI_01g001220|cyanohydrin beta-glucosyltransferase [EC:2.4.1.85]!K13692|2|3e-51|200|vvi:100252177|UDP-glucose:(indol-3-yl)acetate beta-D-glucosyltransferase [EC:2.4.1.121]!K13228|4|3e-49|194|zma:100274317|UDP-glucosyltransferase BX9 [EC:2.4.1.202]!K13493|5|2e-48|191|ath:AT5G05860|cytokinin-N-glucosyltransferase [EC:2.4.1.-]	No	No	No	No
Unigene28152_VfEP_Reference	'17.4.1'	'hormone metabolism.cytokinin.synthesis-degradation'	'(loc_os02g51910.1 : 146.0) no description available & (at1g22380 : 143.0) Encodes a putative UDP-glucosyl transferase. At1g22380 was initially identified as encoding the protein AAF87154, which has been classified as a bHLH protein (AtbHLH152). Subsequently it has been found that the AAF87154 protein appears to be encoded by the AT1G23970 genomic locus.; UDP-glucosyl transferase 85A3 (UGT85A3); …	K13691|1|1e-22|103|pop:POPTR_718172|pathogen-inducible salicylic acid glucosyltransferase [EC:2.4.1.-]!K13493|2|8e-22|101|ath:AT5G05860|cytokinin-N-glucosyltransferase [EC:2.4.1.-]!K13030|5|3e-21|99.4|sbi:SORBI_01g001220|cyanohydrin beta-glucosyltransferase [EC:2.4.1.85]	Yes	Yes	No	No
Unigene21747_VfEP_Reference	'17.4.2'	'hormone metabolism.cytokinin.signal transduction'	'(at5g35750 : 1217.0) Encodes histidine kinase AHK2.; histidine kinase 2 (HK2); FUNCTIONS IN: osmosensor activity, cytokinin receptor activity, protein histidine kinase activity; INVOLVED IN: in 8 processes; LOCATED IN: membrane; EXPRESSED IN: 23 plant structures; EXPRESSED DURING: 13 growth stages; CONTAINS InterPro DOMAIN/s: Signal transduction histidine kinase, homodimeric (InterPro:IPR009082)…	K14489|1|0.0|1882|mtr:MTR_5g097410|arabidopsis histidine kinase 2/3/4 (cytokinin receptor) [EC:2.7.13.3]	No	No	Yes	No
Unigene22890_VfEP_Reference	'17.5.1'	'hormone metabolism.ethylene.synthesis-degradation'	'(at3g51770 : 553.0) Encodes a negative regulator of 1-aminocyclopropane-1-carboxylic acid synthase5(ACS5), which catalyze the rate-limiting step in ethylene biosynthesis. ETO1 directly interacts with ACS5 and inhibits its enzyme activity and targets it for degradation via proteasome-dependent pathway. It also interacts with CUL3 (a component of ubiquitin ligase complexes). eto1 (and eto3) mutati…	No annotation	No	Yes	Yes	Yes
Unigene22891_VfEP_Reference	'17.5.1'	'hormone metabolism.ethylene.synthesis-degradation'	'(at3g51770 : 496.0) Encodes a negative regulator of 1-aminocyclopropane-1-carboxylic acid synthase5(ACS5), which catalyze the rate-limiting step in ethylene biosynthesis. ETO1 directly interacts with ACS5 and inhibits its enzyme activity and targets it for degradation via proteasome-dependent pathway. It also interacts with CUL3 (a component of ubiquitin ligase complexes). eto1 (and eto3) mutati…	K09667|1|4e-12|71.2|ppp:PHYPADRAFT_196321|polypeptide N-acetylglucosaminyltransferase [EC:2.4.1.-]	No	No	Yes	No
Unigene21786_VfEP_Reference	'17.5.1'	'hormone metabolism.ethylene.synthesis-degradation'	'(at5g59540 : 318.0) 2-oxoglutarate (2OG) and Fe(II)-dependent oxygenase superfamily protein; FUNCTIONS IN: oxidoreductase activity; INVOLVED IN: biological_process unknown; LOCATED IN: cellular_component unknown; EXPRESSED IN: 17 plant structures; EXPRESSED DURING: 9 growth stages; CONTAINS InterPro DOMAIN/s: Oxoglutarate/iron-dependent oxygenase (InterPro:IPR005123); BEST Arabidopsis thaliana p…	K13229|1|2e-68|258|zma:541977|2,4-dihydroxy-1,4-benzoxazin-3-one-glucoside dioxygenase [EC:1.14.20.2]!K06892|2|2e-45|181|pop:POPTR_550478|!K00475|3|1e-37|155|mtr:MTR_8g075890|naringenin 3-dioxygenase [EC:1.14.11.9]	No	No	Yes	No
CL8266.Contig2_VfEP_Reference	'17.5.1.2'	'hormone metabolism.ethylene.synthesis-degradation.1-aminocyclopropane-1-carboxylate oxidase'	'(q08507|acco3_pethy : 500.0) 1-aminocyclopropane-1-carboxylate oxidase 3 (EC 1.14.17.4) (ACC oxidase 3) (Ethylene-forming enzyme) (EFE) - Petunia hybrida (Petunia) & (at1g05010 : 454.0) Encodes 1-aminocyclopropane-1-carboxylate oxidase; ethylene-forming enzyme (EFE); FUNCTIONS IN: 1-aminocyclopropane-1-carboxylate oxidase activity; INVOLVED IN: response to fungus, ethylene biosynthetic process; …	K05933|1|7e-175|611|mtr:MTR_3g083370|aminocyclopropanecarboxylate oxidase [EC:1.14.17.4]	Yes	No	Yes	Yes
CL6801.Contig2_VfEP_Reference	'17.5.3'	'hormone metabolism.ethylene.induced-regulated-responsive-activated'	'(chl4|520613 : 571.0) no description available & (loc_os11g38670.1 : 327.0) no description available & (at1g55150 : 325.0) DEA(D/H)-box RNA helicase family protein; FUNCTIONS IN: helicase activity, ATP-dependent helicase activity, ATP binding, nucleic acid binding; LOCATED IN: cellular_component unknown; EXPRESSED IN: 22 plant structures; EXPRESSED DURING: 13 growth stages; CONTAINS InterPro DOM…	K11594|1|4e-95|347|bdi:100844508|ATP-dependent RNA helicase [EC:3.6.4.13]!K12823|3|1e-93|342|cme:CMR479C|ATP-dependent RNA helicase DDX5/DBP2 [EC:3.6.4.13]	No	No	Yes	No
Unigene17530_VfEP_Reference	'17.5.3'	'hormone metabolism.ethylene.induced-regulated-responsive-activated'	'(at3g11930 : 170.0) Adenine nucleotide alpha hydrolases-like superfamily protein; FUNCTIONS IN: molecular_function unknown; INVOLVED IN: response to stress; LOCATED IN: cellular_component unknown; EXPRESSED IN: 18 plant structures; EXPRESSED DURING: 9 growth stages; CONTAINS InterPro DOMAIN/s: UspA (InterPro:IPR006016), Rossmann-like alpha/beta/alpha sandwich fold (InterPro:IPR014729), Universal…	No annotation	No	No	Yes	Yes
Unigene11504_VfEP_Reference	'17.6.1.11'	'hormone metabolism.gibberelin.synthesis-degradation.GA20 oxidase'	'(q8rvf5|gaox2_orysa : 156.0) Gibberellin 20 oxidase 2 (EC 1.14.11.-) (Gibberellin C-20 oxidase 2) (GA 20-oxidase 2) (Os20ox2) (Semidwarf-1 protein) - Oryza sativa (Rice) & (loc_os01g66100.1 : 156.0) no description available & (at5g51810 : 149.0) Encodes gibberellin 20-oxidase. Involved in gibberellin biosynthesis. Up-regulated by far red light in elongating petioles. Not regulated by a circadian…	K05282|1|1e-41|167|vvi:100232996|gibberellin 20-oxidase [EC:1.14.11.12]	No	No	Yes	No
Unigene11503_VfEP_Reference	'17.6.1.11'	'hormone metabolism.gibberelin.synthesis-degradation.GA20 oxidase'	'(at5g51810 : 247.0) Encodes gibberellin 20-oxidase. Involved in gibberellin biosynthesis. Up-regulated by far red light in elongating petioles. Not regulated by a circadian clock.; gibberellin 20 oxidase 2 (GA20OX2); CONTAINS InterPro DOMAIN/s: Isopenicillin N synthase (InterPro:IPR002283), Oxoglutarate/iron-dependent oxygenase (InterPro:IPR005123); BEST Arabidopsis thaliana protein match is: 2-…	K05282|1|1e-66|250|vvi:100232996|gibberellin 20-oxidase [EC:1.14.11.12]	Yes	No	Yes	No
Unigene18538_VfEP_Reference	'17.6.1.3'	'hormone metabolism.gibberelin.synthesis-degradation.ent-kaurene oxidase'	'(at5g25900 : 561.0) Encodes a member of the CYP701A cytochrome p450 family that is involved in later steps of the gibberellin biosynthetic pathway.; GA requiring 3 (GA3); FUNCTIONS IN: oxygen binding; INVOLVED IN: gibberellin biosynthetic process, gibberellic acid mediated signaling pathway, ent-kaurene oxidation to kaurenoic acid; LOCATED IN: chloroplast outer membrane, endoplasmic reticulum, m…	K04122|1|0.0|665|vvi:100255742|ent-kaurene oxidase [EC:1.14.13.78]	No	No	Yes	No
Unigene8280_VfEP_Reference	'17.6.3'	'hormone metabolism.gibberelin.induced-regulated-responsive-activated'	'(loc_os05g31280.1 : 125.0) no description available & (at3g10185 : 123.0) Encodes a Gibberellin-regulated GASA/GAST/Snakin family protein; Gibberellin-regulated family protein; LOCATED IN: endomembrane system; CONTAINS InterPro DOMAIN/s: Gibberellin regulated protein (InterPro:IPR003854); BEST Arabidopsis thaliana protein match is: Gibberellin-regulated family protein (TAIR:AT1G74670.1); Has 470…	No annotation	No	No	No	No
Unigene14959_VfEP_Reference	'17.6.3'	'hormone metabolism.gibberelin.induced-regulated-responsive-activated'	'(at5g14920 : 105.0) Gibberellin-regulated family protein; INVOLVED IN: response to gibberellin stimulus; LOCATED IN: endomembrane system; EXPRESSED IN: 22 plant structures; EXPRESSED DURING: 13 growth stages; Has 177972 Blast hits to 67014 proteins in 2759 species: Archae - 778; Bacteria - 39574; Metazoa - 64340; Fungi - 23851; Plants - 18819; Viruses - 6445; Other Eukaryotes - 24165 (source: NC…	No annotation	No	No	No	No
Unigene21544_VfEP_Reference	'17.6.3'	'hormone metabolism.gibberelin.induced-regulated-responsive-activated'	'(loc_os08g44910.1 : 126.0) no description available & (at4g14465 : 124.0) AT-hook motif nuclear-localized protein 20 (AHL20); CONTAINS InterPro DOMAIN/s: Protein of unknown function DUF296 (InterPro:IPR005175), Predicted AT-hook DNA-binding (InterPro:IPR014476); BEST Arabidopsis thaliana protein match is: AT-hook motif nuclear-localized protein 19 (TAIR:AT3G04570.1); Has 30201 Blast hits to 1732…	No annotation	No	No	No	No
Unigene17800_VfEP_Reference	'17.6.3'	'hormone metabolism.gibberelin.induced-regulated-responsive-activated'	'(at1g14490 : 77.4) Predicted AT-hook DNA-binding family protein; CONTAINS InterPro DOMAIN/s: Protein of unknown function DUF296 (InterPro:IPR005175), Predicted AT-hook DNA-binding (InterPro:IPR014476); BEST Arabidopsis thaliana protein match is: Predicted AT-hook DNA-binding family protein (TAIR:AT5G49700.1); Has 747 Blast hits to 743 proteins in 22 species: Archae - 0; Bacteria - 0; Metazoa - 0…	No annotation	No	No	Yes	No
Unigene21199_VfEP_Reference	'17.7.2'	'hormone metabolism.jasmonate.signal transduction'	'(loc_os03g28940.1 : 85.9) no description available & (at1g19180 : 77.0) JAZ1 is a nuclear-localized protein involved in jasmonate signaling. JAZ1 transcript levels rise in response to a jasmonate stimulus. JAZ1 can interact with the COI1 F-box subunit of an SCF E3 ubiquitin ligase in a yeast-two-hybrid assay only in the presence of jasmonate-isoleucine (JA-ILE) or coronatine. Application of jasm…	K13464|1|2e-19|94.0|zma:100284291|jasmonate ZIM domain-containing protein	No	No	Yes	No
Unigene16311_VfEP_Reference	'20.1'	'stress.biotic'	'(at4g25780 : 227.0) CAP (Cysteine-rich secretory proteins, Antigen 5, and Pathogenesis-related 1 protein) superfamily protein; FUNCTIONS IN: molecular_function unknown; INVOLVED IN: biological_process unknown; LOCATED IN: endomembrane system, extracellular region; EXPRESSED IN: 14 plant structures; EXPRESSED DURING: 11 growth stages; CONTAINS InterPro DOMAIN/s: Allergen V5/Tpx-1 related, conserv…	K13449|1|2e-34|144|rcu:RCOM_1381930|pathogenesis-related protein 1	Yes	No	Yes	Yes
Unigene22025_VfEP_Reference	'20.2.4'	'stress.abiotic.touch/wounding'	'(at4g28240 : 68.6) Wound-responsive family protein; CONTAINS InterPro DOMAIN/s: Protein of unknown function wound-induced (InterPro:IPR022251); Has 30201 Blast hits to 17322 proteins in 780 species: Archae - 12; Bacteria - 1396; Metazoa - 17338; Fungi - 3422; Plants - 5037; Viruses - 0; Other Eukaryotes - 2996 (source: NCBI BLink). & (gnl|cdd|38301 : 53.9) no description available & (reliability…	No annotation	No	No	Yes	Yes
Unigene9167_VfEP_Reference	'20.2.4'	'stress.abiotic.touch/wounding'	'(at4g10270 : 92.0) Wound-responsive family protein; CONTAINS InterPro DOMAIN/s: Protein of unknown function wound-induced (InterPro:IPR022251); BEST Arabidopsis thaliana protein match is: Wound-responsive family protein (TAIR:AT4G10265.1); Has 183 Blast hits to 182 proteins in 16 species: Archae - 0; Bacteria - 0; Metazoa - 0; Fungi - 0; Plants - 183; Viruses - 0; Other Eukaryotes - 0 (source: N…	No annotation	No	No	No	No
Unigene17311_VfEP_Reference	'20.2.4'	'stress.abiotic.touch/wounding'	'(at4g10270 : 74.3) Wound-responsive family protein; CONTAINS InterPro DOMAIN/s: Protein of unknown function wound-induced (InterPro:IPR022251); BEST Arabidopsis thaliana protein match is: Wound-responsive family protein (TAIR:AT4G10265.1); Has 183 Blast hits to 182 proteins in 16 species: Archae - 0; Bacteria - 0; Metazoa - 0; Fungi - 0; Plants - 183; Viruses - 0; Other Eukaryotes - 0 (source: N…	No annotation	No	No	Yes	Yes
Unigene10737_VfEP_Reference	'20.2.4'	'stress.abiotic.touch/wounding'	'(at4g10270 : 75.5) Wound-responsive family protein; CONTAINS InterPro DOMAIN/s: Protein of unknown function wound-induced (InterPro:IPR022251); BEST Arabidopsis thaliana protein match is: Wound-responsive family protein (TAIR:AT4G10265.1); Has 183 Blast hits to 182 proteins in 16 species: Archae - 0; Bacteria - 0; Metazoa - 0; Fungi - 0; Plants - 183; Viruses - 0; Other Eukaryotes - 0 (source: N…	No annotation	No	No	No	No
CL5525.Contig1_VfEP_Reference	'21.2'	'redox.ascorbate and glutathione'	'(at3g19000 : 380.0) 2-oxoglutarate (2OG) and Fe(II)-dependent oxygenase superfamily protein; FUNCTIONS IN: oxidoreductase activity, acting on paired donors, with incorporation or reduction of molecular oxygen, 2-oxoglutarate as one donor, and incorporation of one atom each of oxygen into both donors, oxidoreductase activity; LOCATED IN: cellular_component unknown; EXPRESSED IN: 22 plant structur…	K06892|1|5e-109|392|ath:AT3G19010|!K05282|4|7e-47|186|ath:AT4G25420|gibberellin 20-oxidase [EC:1.14.11.12]	Yes	No	Yes	No
Unigene23266_VfEP_Reference	'21.6'	'redox.dismutases and catalases'	'(p28759|sodf_soybn : 326.0) Superoxide dismutase [Fe], chloroplast precursor (EC 1.15.1.1) - Glycine max (Soybean) & (at5g51100 : 325.0) Fe superoxide dismutase whose mRNA levels are increased in response to exposure to UV-B.; Fe superoxide dismutase 2 (FSD2); FUNCTIONS IN: superoxide dismutase activity; INVOLVED IN: response to UV; LOCATED IN: chloroplast, nucleoid; EXPRESSED IN: 22 plant struc…	K04564|1|7e-130|461|gmx:100814802|superoxide dismutase, Fe-Mn family [EC:1.15.1.1]	No	No	No	No
Unigene18536_VfEP_Reference	'21.6'	'redox.dismutases and catalases'	'(at5g23310 : 377.0) Fe superoxide dismutase; Fe superoxide dismutase 3 (FSD3); FUNCTIONS IN: superoxide dismutase activity; INVOLVED IN: removal of superoxide radicals; LOCATED IN: chloroplast, nucleoid; EXPRESSED IN: 21 plant structures; EXPRESSED DURING: 13 growth stages; CONTAINS InterPro DOMAIN/s: Manganese/iron superoxide dismutase, N-terminal (InterPro:IPR019831), Manganese/iron superoxide…	K04564|1|1e-61|235|pop:POPTR_253123|superoxide dismutase, Fe-Mn family [EC:1.15.1.1]	No	No	No	No
Unigene18651_VfEP_Reference	'21.6'	'redox.dismutases and catalases'	'(p11964|sodcp_pea : 347.0) Superoxide dismutase [Cu-Zn], chloroplast precursor (EC 1.15.1.1) - Pisum sativum (Garden pea) & (loc_os08g44770.1 : 286.0) no description available & (at2g28190 : 280.0) Encodes a chloroplastic copper/zinc superoxide dismutase CSD2 that can detoxify superoxide radicals. Its expression is affected by miR398-directed mRNA cleavage.; copper/zinc superoxide dismutase 2 (C…	K04565|1|6e-103|372|mtr:MTR_4g057240|Cu/Zn superoxide dismutase [EC:1.15.1.1]	No	No	No	No
CL8881.Contig1_VfEP_Reference	'26.10'	'misc.cytochrome P450'	'(loc_os12g02640.1 : 508.0) no description available & (at5g24910 : 447.0) member of CYP714A; "cytochrome P450, family 714, subfamily A, polypeptide 1" (CYP714A1); FUNCTIONS IN: electron carrier activity, monooxygenase activity, iron ion binding, oxygen binding, heme binding; INVOLVED IN: oxidation reduction; LOCATED IN: endomembrane system; EXPRESSED IN: 10 plant structures; EXPRESSED DURING: 4 …	K10717|1|2e-86|318|gmx:100812567|cytokinin trans-hydroxylase!K15639|4|5e-84|310|aly:ARALYDRAFT_901457|cytochrome P450, family 734, subfamily A, polypeptide 1 (PHYB activation tagged suppressor 1) [EC:1.14.-.-]	Yes	No	No	No
Unigene22715_VfEP_Reference	'26.10'	'misc.cytochrome P450'	'(loc_os07g33440.1 : 521.0) no description available & (at5g36110 : 349.0) member of CYP716A; "cytochrome P450, family 716, subfamily A, polypeptide 1" (CYP716A1); FUNCTIONS IN: electron carrier activity, monooxygenase activity, iron ion binding, oxygen binding, heme binding; INVOLVED IN: oxidation reduction; LOCATED IN: endomembrane system; CONTAINS InterPro DOMAIN/s: Cytochrome P450 (InterPro:I…	K09843|1|1e-66|252|vvi:100246968|(+)-abscisic acid 8'-hydroxylase [EC:1.14.13.93]!K09588|2|2e-66|252|aly:ARALYDRAFT_908485|cytochrome P450, family 90, subfamily A, polypeptide 1 [EC:1.14.-.-]	No	No	Yes	Yes
Unigene22715_VfEP_Reference	'26.10'	'misc.cytochrome P450'	'(loc_os07g33440.1 : 521.0) no description available & (at5g36110 : 349.0) member of CYP716A; "cytochrome P450, family 716, subfamily A, polypeptide 1" (CYP716A1); FUNCTIONS IN: electron carrier activity, monooxygenase activity, iron ion binding, oxygen binding, heme binding; INVOLVED IN: oxidation reduction; LOCATED IN: endomembrane system; CONTAINS InterPro DOMAIN/s: Cytochrome P450 (InterPro:I…	K09843|1|1e-66|252|vvi:100246968|(+)-abscisic acid 8'-hydroxylase [EC:1.14.13.93]!K09588|2|2e-66|252|aly:ARALYDRAFT_908485|cytochrome P450, family 90, subfamily A, polypeptide 1 [EC:1.14.-.-]	No	No	Yes	Yes
Unigene23154_VfEP_Reference	'26.10'	'misc.cytochrome P450'	'(at3g48290 : 451.0) putative cytochrome P450; "cytochrome P450, family 71, subfamily A, polypeptide 24" (CYP71A24); FUNCTIONS IN: electron carrier activity, monooxygenase activity, iron ion binding, oxygen binding, heme binding; INVOLVED IN: oxidation reduction; CONTAINS InterPro DOMAIN/s: Cytochrome P450 (InterPro:IPR001128), Cytochrome P450, conserved site (InterPro:IPR017972), Cytochrome P450…	K00517|1|3e-128|457|ath:AT5G24960|[EC:1.14.-.-]!K11868|5|2e-122|438|ath:AT2G30770|cytochrome P450, family 71, subfamily A, polypeptide 13 (indoleacetaldoxime dehydratase) [EC:4.99.1.6]	No	No	Yes	No
Unigene21311_VfEP_Reference	'26.12'	'misc.peroxidases'	'(at5g06720 : 190.0) peroxidase 2 (PA2); FUNCTIONS IN: peroxidase activity, heme binding; INVOLVED IN: oxidation reduction, response to oxidative stress; LOCATED IN: endomembrane system; EXPRESSED IN: 21 plant structures; EXPRESSED DURING: 11 growth stages; CONTAINS InterPro DOMAIN/s: Haem peroxidase (InterPro:IPR010255), Plant peroxidase (InterPro:IPR000823), Peroxidases heam-ligand binding site…	K00430|1|1e-88|324|mtr:MTR_2g029850|peroxidase [EC:1.11.1.7]	No	No	No	No
Unigene20848_VfEP_Reference	'26.12'	'misc.peroxidases'	'(at4g37530 : 436.0) Peroxidase superfamily protein; FUNCTIONS IN: protein binding, peroxidase activity; INVOLVED IN: response to salt stress; LOCATED IN: endomembrane system; EXPRESSED IN: root; CONTAINS InterPro DOMAIN/s: Haem peroxidase (InterPro:IPR010255), Plant peroxidase (InterPro:IPR000823), Peroxidases heam-ligand binding site (InterPro:IPR019793), Haem peroxidase, plant/fungal/bacterial…	K00430|1|2e-166|583|gmx:100804350|peroxidase [EC:1.11.1.7]	No	No	No	No
Unigene23079_VfEP_Reference	'26.12'	'misc.peroxidases'	'(at4g21960 : 525.0) Encodes AT4g21960 (AT4g21960/T8O5_170).; PRXR1; FUNCTIONS IN: peroxidase activity, heme binding; INVOLVED IN: response to oxidative stress, oxidation reduction; LOCATED IN: endomembrane system; EXPRESSED IN: 24 plant structures; EXPRESSED DURING: 13 growth stages; CONTAINS InterPro DOMAIN/s: Haem peroxidase (InterPro:IPR010255), Plant peroxidase (InterPro:IPR000823), Haem per…	K00430|1|0.0|653|mtr:MTR_4g132110|peroxidase [EC:1.11.1.7]	No	No	Yes	No
CL1602.Contig1_VfEP_Reference	'26.22'	'misc.short chain dehydrogenase/reductase (SDR)'	'(at4g03140 : 399.0) NAD(P)-binding Rossmann-fold superfamily protein; FUNCTIONS IN: oxidoreductase activity, binding, catalytic activity; INVOLVED IN: oxidation reduction, metabolic process; LOCATED IN: cellular_component unknown; EXPRESSED IN: 20 plant structures; EXPRESSED DURING: 13 growth stages; CONTAINS InterPro DOMAIN/s: Short-chain dehydrogenase/reductase, conserved site (InterPro:IPR020…	K09841|1|1e-62|238|bdi:100827045|xanthoxin dehydrogenase [EC:1.1.1.288]!K13070|4|2e-59|228|osa:4335093|momilactone-A synthase [EC:1.1.1.295]	No	No	Yes	No
CL1602.Contig1_VfEP_Reference	'26.22'	'misc.short chain dehydrogenase/reductase (SDR)'	'(at4g03140 : 399.0) NAD(P)-binding Rossmann-fold superfamily protein; FUNCTIONS IN: oxidoreductase activity, binding, catalytic activity; INVOLVED IN: oxidation reduction, metabolic process; LOCATED IN: cellular_component unknown; EXPRESSED IN: 20 plant structures; EXPRESSED DURING: 13 growth stages; CONTAINS InterPro DOMAIN/s: Short-chain dehydrogenase/reductase, conserved site (InterPro:IPR020…	K09841|1|1e-62|238|bdi:100827045|xanthoxin dehydrogenase [EC:1.1.1.288]!K13070|4|2e-59|228|osa:4335093|momilactone-A synthase [EC:1.1.1.295]	No	No	Yes	No
Unigene18224_VfEP_Reference	'26.22'	'misc.short chain dehydrogenase/reductase (SDR)'	'(loc_os04g33240.1 : 300.0) no description available & (at1g52340 : 237.0) Encodes a cytosolic short-chain dehydrogenase/reductase involved in the conversion of xanthoxin to ABA-aldehyde during ABA biosynthesis. Mutants are insensitive to sucrose and glucose.; ABA DEFICIENT 2 (ABA2); CONTAINS InterPro DOMAIN/s: NAD(P)-binding domain (InterPro:IPR016040), Glucose/ribitol dehydrogenase (InterPro:IP…	K13070|1|2e-83|308|osa:4335093|momilactone-A synthase [EC:1.1.1.295]!K09841|2|3e-72|271|pop:POPTR_547844|xanthoxin dehydrogenase [EC:1.1.1.288]	No	No	Yes	No
Unigene18224_VfEP_Reference	'26.22'	'misc.short chain dehydrogenase/reductase (SDR)'	'(loc_os04g33240.1 : 300.0) no description available & (at1g52340 : 237.0) Encodes a cytosolic short-chain dehydrogenase/reductase involved in the conversion of xanthoxin to ABA-aldehyde during ABA biosynthesis. Mutants are insensitive to sucrose and glucose.; ABA DEFICIENT 2 (ABA2); CONTAINS InterPro DOMAIN/s: NAD(P)-binding domain (InterPro:IPR016040), Glucose/ribitol dehydrogenase (InterPro:IP…	K13070|1|2e-83|308|osa:4335093|momilactone-A synthase [EC:1.1.1.295]!K09841|2|3e-72|271|pop:POPTR_547844|xanthoxin dehydrogenase [EC:1.1.1.288]	No	No	Yes	No
CL2506.Contig1_VfEP_Reference	'26.28'	'misc.GDSL-motif lipase'	'(at1g28600 : 373.0) GDSL-like Lipase/Acylhydrolase superfamily protein; FUNCTIONS IN: hydrolase activity, acting on ester bonds, carboxylesterase activity; INVOLVED IN: lipid metabolic process; LOCATED IN: cell wall; EXPRESSED IN: 18 plant structures; EXPRESSED DURING: 9 growth stages; CONTAINS InterPro DOMAIN/s: Lipase, GDSL (InterPro:IPR001087); BEST Arabidopsis thaliana protein match is: GDSL…	K00514|1|3e-51|201|rcu:RCOM_1428040|zeta-carotene desaturase [EC:1.3.5.6]!K01206|2|1e-34|145|ath:AT1G67830|alpha-L-fucosidase [EC:3.2.1.51]	No	No	Yes	No
Unigene20292_VfEP_Reference	'26.28'	'misc.GDSL-motif lipase'	'(at2g42990 : 446.0) GDSL-like Lipase/Acylhydrolase superfamily protein; FUNCTIONS IN: hydrolase activity, acting on ester bonds, carboxylesterase activity; INVOLVED IN: lipid metabolic process; LOCATED IN: endomembrane system; EXPRESSED IN: 13 plant structures; EXPRESSED DURING: 7 growth stages; CONTAINS InterPro DOMAIN/s: Lipase, GDSL (InterPro:IPR001087); BEST Arabidopsis thaliana protein matc…	K01206|1|3e-23|108|ath:AT1G67830|alpha-L-fucosidase [EC:3.2.1.51]!K00514|2|5e-22|103|rcu:RCOM_1428040|zeta-carotene desaturase [EC:1.3.5.6]	No	No	No	No
Unigene33941_VfEP_Reference	'26.28'	'misc.GDSL-motif lipase'	'(at5g33370 : 338.0) GDSL-like Lipase/Acylhydrolase superfamily protein; FUNCTIONS IN: hydrolase activity, acting on ester bonds, carboxylesterase activity; INVOLVED IN: lipid metabolic process; LOCATED IN: endomembrane system; EXPRESSED IN: 15 plant structures; EXPRESSED DURING: 7 growth stages; CONTAINS InterPro DOMAIN/s: Lipase, GDSL (InterPro:IPR001087); BEST Arabidopsis thaliana protein matc…	K01206|1|6e-12|68.9|ath:AT1G67830|alpha-L-fucosidase [EC:3.2.1.51]!K00514|3|1e-09|61.2|rcu:RCOM_1428040|zeta-carotene desaturase [EC:1.3.5.6]	No	No	No	No
Unigene17610_VfEP_Reference	'26.4'	'misc.beta 1,3 glucan hydrolases'	'(loc_os01g53750.1 : 293.0) no description available & (at5g56590 : 265.0) O-Glycosyl hydrolases family 17 protein; FUNCTIONS IN: cation binding, hydrolase activity, hydrolyzing O-glycosyl compounds, catalytic activity; INVOLVED IN: carbohydrate metabolic process; LOCATED IN: anchored to plasma membrane, plasma membrane, anchored to membrane, plant-type cell wall; EXPRESSED IN: 23 plant structure…	K14489|1|3e-15|80.9|vvi:100263145|arabidopsis histidine kinase 2/3/4 (cytokinin receptor) [EC:2.7.13.3]	No	No	No	Yes
CL2685.Contig3_VfEP_Reference	'26.7'	'misc.oxidases - copper, flavone etc'	'(at4g28720 : 652.0) Auxin biosynthetic gene regulated by RVE1. Overexpression leads to suppression of bri1 phenotype.; YUCCA 8 (YUC8); FUNCTIONS IN: NADP or NADPH binding, oxidoreductase activity, monooxygenase activity, FAD binding, flavin-containing monooxygenase activity; INVOLVED IN: brassinosteroid mediated signaling pathway, auxin biosynthetic process; EXPRESSED IN: 11 plant structures; EX…	K11816|1|0.0|650|rcu:RCOM_1023930|YUCCA family monooxygenase [EC:1.14.13.-]	Yes	No	Yes	Yes
CL4214.Contig1_VfEP_Reference	'26.7'	'misc.oxidases - copper, flavone etc'	'(at1g48910 : 407.0) YUC10; FUNCTIONS IN: NADP or NADPH binding, oxidoreductase activity, monooxygenase activity, FAD binding, flavin-containing monooxygenase activity; INVOLVED IN: regulation of anatomical structure morphogenesis; LOCATED IN: cellular_component unknown; EXPRESSED IN: sperm cell; CONTAINS InterPro DOMAIN/s: Pyridine nucleotide-disulphide oxidoreductase, class-II (InterPro:IPR0001…	K11816|1|2e-98|358|aly:ARALYDRAFT_470444|YUCCA family monooxygenase [EC:1.14.13.-]	No	No	Yes	Yes
CL9653.Contig1_VfEP_Reference	'27.3.19'	'RNA.regulation of transcription.EIN3-like(EIL) transcription factor family'	'(at3g20770 : 114.0) Encodes EIN3 (ethylene-insensitive3), a nuclear transcription factor that initiates downstream transcriptional cascades for ethylene responses.; ETHYLENE-INSENSITIVE3 (EIN3); CONTAINS InterPro DOMAIN/s: Ethylene insensitive 3 (InterPro:IPR006957); BEST Arabidopsis thaliana protein match is: ETHYLENE-INSENSITIVE3-like 1 (TAIR:AT2G27050.1); Has 12681 Blast hits to 4386 proteins…	K14514|1|9e-28|122|pop:POPTR_741753|ethylene-insensitive protein 3	No	Yes	No	Yes
CL2076.Contig5_VfEP_Reference	'27.3.20'	'RNA.regulation of transcription.G2-like transcription factor family, GARP'	'(loc_os09g12750.1 : 208.0) no description available & (at3g24120 : 199.0) Homeodomain-like superfamily protein; CONTAINS InterPro DOMAIN/s: Homeodomain-like (InterPro:IPR009057), Myb, DNA-binding (InterPro:IPR014778), HTH transcriptional regulator, Myb-type, DNA-binding (InterPro:IPR017930), Myb-like DNA-binding domain, SHAQKYF class (InterPro:IPR006447), Homeodomain-related (InterPro:IPR012287)…	K14491|1|4e-12|70.9|rcu:RCOM_0922020|two-component response regulator ARR-B family	No	No	Yes	No
Unigene24852_VfEP_Reference	'27.3.20'	'RNA.regulation of transcription.G2-like transcription factor family, GARP'	'(at2g20570 : 264.0) Encodes GLK1, Golden2-like 1, one of a pair of partially redundant nuclear transcription factors that regulate chloroplast development in a cell-autonomous manner. GLK2, Golden2-like 2, is encoded by At5g44190. GLK1 and GLK2 regulate the expression of the photosynthetic apparatus.; GBF's pro-rich region-interacting factor 1 (GPRI1); CONTAINS InterPro DOMAIN/s: Homeodomain-lik…	K14491|1|1e-18|93.2|ota:Ot16g01320|two-component response regulator ARR-B family	No	No	No	No
CL7746.Contig1_VfEP_Reference	'27.3.21'	'RNA.regulation of transcription.GRAS transcription factor family'	'(at5g52510 : 385.0) SCARECROW-like 8 (SCL8); CONTAINS InterPro DOMAIN/s: Transcription factor GRAS (InterPro:IPR005202); BEST Arabidopsis thaliana protein match is: SCARECROW-like 1 (TAIR:AT1G21450.1); Has 2327 Blast hits to 2305 proteins in 315 species: Archae - 0; Bacteria - 4; Metazoa - 13; Fungi - 36; Plants - 2242; Viruses - 0; Other Eukaryotes - 32 (source: NCBI BLink). & (loc_os02g45760.1…	K14494|1|5e-37|154|rcu:RCOM_0629510|DELLA protein	No	No	Yes	Yes
Unigene20855_VfEP_Reference	'27.3.35'	'RNA.regulation of transcription.bZIP transcription factor family'	'(at3g14880 : 228.0) FUNCTIONS IN: molecular_function unknown; INVOLVED IN: response to karrikin; BEST Arabidopsis thaliana protein match is: transcription factor-related (TAIR:AT4G18650.1); Has 30201 Blast hits to 17322 proteins in 780 species: Archae - 12; Bacteria - 1396; Metazoa - 17338; Fungi - 3422; Plants - 5037; Viruses - 0; Other Eukaryotes - 2996 (source: NCBI BLink). & (loc_os05g48650.…	K14431|1|9e-16|82.8|zma:100193779|transcription factor TGA	No	No	Yes	Yes
Unigene22744_VfEP_Reference	'27.3.35'	'RNA.regulation of transcription.bZIP transcription factor family'	'(at3g44460 : 157.0) basic leucine zipper transcription factor (BZIP67), identical to basic leucine zipper transcription factor GI:18656053 from (Arabidopsis thaliana); identical to cDNA basic leucine zipper transcription factor (atbzip67 gene) GI:18656052. Located in the nucleus and expressed during seed maturation in the cotyledons.; DPBF2; CONTAINS InterPro DOMAIN/s: Basic-leucine zipper (bZIP…	K14432|1|1e-133|474|mtr:MTR_2g086340|ABA responsive element binding factor	No	No	Yes	Yes
Unigene17193_VfEP_Reference	'27.3.4'	'RNA.regulation of transcription.ARF, Auxin Response Factor family'	'(at2g33860 : 389.0) ettin (ett) mutations have pleiotropic effects on Arabidopsis flower development, causing increases in perianth organ number, decreases in stamen number and anther formation, and apical-basal patterning defects in the gynoecium. The ETTIN gene encodes a protein with homology to DNA binding proteins which bind to auxin response elements. ETT transcript is expressed throughout …	K14486|1|2e-148|522|mtr:MTR_2g014770|auxin response factor	No	No	Yes	Yes
Unigene3532_VfEP_Reference	'27.3.4'	'RNA.regulation of transcription.ARF, Auxin Response Factor family'	'(at5g60450 : 278.0) Encodes a member of the ARF family of transcription factors which mediate auxin responses. ARF4 appears to have redundant function with ETT(ARF3) in specifying abaxial cell identity.; auxin response factor 4 (ARF4); FUNCTIONS IN: sequence-specific DNA binding transcription factor activity; INVOLVED IN: vegetative phase change, regulation of transcription, DNA-dependent, abaxi…	K14486|1|9e-46|182|pop:POPTR_786899|auxin response factor	No	Yes	Yes	No
Unigene35754_VfEP_Reference	'27.3.4'	'RNA.regulation of transcription.ARF, Auxin Response Factor family'	'(at5g60450 : 262.0) Encodes a member of the ARF family of transcription factors which mediate auxin responses. ARF4 appears to have redundant function with ETT(ARF3) in specifying abaxial cell identity.; auxin response factor 4 (ARF4); FUNCTIONS IN: sequence-specific DNA binding transcription factor activity; INVOLVED IN: vegetative phase change, regulation of transcription, DNA-dependent, abaxi…	K14486|1|8e-64|240|vvi:100245251|auxin response factor	Yes	Yes	No	Yes
Unigene36971_VfEP_Reference	'27.3.4'	'RNA.regulation of transcription.ARF, Auxin Response Factor family'	'(at1g77850 : 150.0) Posttranscriptionally regulated by miR160 and is essential for proper development.Regulates early auxin response genes.; auxin response factor 17 (ARF17); FUNCTIONS IN: sequence-specific DNA binding transcription factor activity; INVOLVED IN: anatomical structure morphogenesis, auxin mediated signaling pathway, adventitious root development, regulation of transcription; LOCAT…	K14486|1|1e-26|117|gmx:100790289|auxin response factor	No	Yes	Yes	No
Unigene21296_VfEP_Reference	'27.3.40'	'RNA.regulation of transcription.Aux/IAA family'	'(at5g65670 : 293.0) auxin (indole-3-acetic acid) induced gene; indole-3-acetic acid inducible 9 (IAA9); CONTAINS InterPro DOMAIN/s: Aux/IAA-ARF-dimerisation (InterPro:IPR011525), AUX/IAA protein (InterPro:IPR003311); BEST Arabidopsis thaliana protein match is: indoleacetic acid-induced protein 8 (TAIR:AT2G22670.4); Has 2120 Blast hits to 2118 proteins in 85 species: Archae - 0; Bacteria - 0; Met…	K14484|1|9e-54|209|aly:ARALYDRAFT_319024|auxin-responsive protein IAA	No	No	Yes	Yes
Unigene8239_VfEP_Reference	'27.3.40'	'RNA.regulation of transcription.Aux/IAA family'	'(p0c132|iaa30_orysa : 75.5) Auxin-responsive protein IAA30 (Indoleacetic acid-induced protein 30) - Oryza sativa (Rice) & (loc_os12g40890.1 : 75.5) no description available & (at4g29080 : 72.4) phytochrome-associated protein 2 (PAP2); phytochrome-associated protein 2 (PAP2); FUNCTIONS IN: sequence-specific DNA binding transcription factor activity; INVOLVED IN: response to auxin stimulus, regula…	K14484|1|1e-12|70.5|aly:ARALYDRAFT_319024|auxin-responsive protein IAA	No	No	No	No
Unigene9655_VfEP_Reference	'27.3.40'	'RNA.regulation of transcription.Aux/IAA family'	'(at4g29080 : 164.0) phytochrome-associated protein 2 (PAP2); phytochrome-associated protein 2 (PAP2); FUNCTIONS IN: sequence-specific DNA binding transcription factor activity; INVOLVED IN: response to auxin stimulus, regulation of translation; LOCATED IN: intracellular, nucleus; EXPRESSED IN: 22 plant structures; EXPRESSED DURING: 13 growth stages; CONTAINS InterPro DOMAIN/s: Aux/IAA-ARF-dimeri…	K14484|1|4e-28|121|ath:AT3G23050|auxin-responsive protein IAA	No	No	No	No
Unigene10503_VfEP_Reference	'27.3.5'	'RNA.regulation of transcription.ARR'	'(at2g41310 : 172.0) Encodes an A- type response Regulator that is primarily expressed in the root and is involved in cytokinin-mediated signalling.; response regulator 3 (RR3); CONTAINS InterPro DOMAIN/s: CheY-like (InterPro:IPR011006), Signal transduction response regulator, receiver domain (InterPro:IPR001789); BEST Arabidopsis thaliana protein match is: response regulator 9 (TAIR:AT3G57040.1)…	K14492|1|6e-71|265|pop:POPTR_816269|two-component response regulator ARR-A family	No	No	Yes	Yes
CL7439.Contig1_VfEP_Reference	'27.3.6'	'RNA.regulation of transcription.bHLH,Basic Helix-Loop-Helix family'	'(at4g36930 : 92.8) Encodes a transcription factor of the bHLH protein family. Mutants have abnormal, unfused carpels and reduced seed dormancy.; SPATULA (SPT); CONTAINS InterPro DOMAIN/s: Helix-loop-helix DNA-binding domain (InterPro:IPR001092), Helix-loop-helix DNA-binding (InterPro:IPR011598); BEST Arabidopsis thaliana protein match is: basic helix-loop-helix (bHLH) DNA-binding superfamily pro…	K12126|1|7e-19|92.4|aly:ARALYDRAFT_471048|phytochrome-interacting factor 3!K13422|3|1e-06|52.0|mtr:MTR_8g067280|transcription factor MYC2	No	No	Yes	No
Unigene19209_VfEP_Reference	'27.3.6'	'RNA.regulation of transcription.bHLH,Basic Helix-Loop-Helix family'	'(at3g26744 : 305.0) Encodes a MYC-like bHLH transcriptional activator that binds specifically to the MYC recognition sequences in the CBF3 promoter. Mutants are defective in cold-regulated gene expression. Cold stress triggers protein degradation of nuclear GFPICE1 protein, and the RING finger protein HOS1 is required. Sumoylation of ICE1 controls CBF3/DREB1A expression and freezing tolerance.; …	K13422|1|7e-17|86.7|gmx:100790854|transcription factor MYC2	Yes	No	No	No
CL1677.Contig1_VfEP_Reference	'27.3.66'	'RNA.regulation of transcription.Psudo ARR transcription factor family'	'(at4g18020 : 105.0) Encodes pseudo-response regulator 2 (APRR2) that interacts with a calcium sensor (CML9).; APRR2; CONTAINS InterPro DOMAIN/s: Myb-like DNA-binding domain, SHAQKYF class (InterPro:IPR006447), CheY-like (InterPro:IPR011006), Myb, DNA-binding (InterPro:IPR014778), Homeodomain-like (InterPro:IPR009057), Signal transduction response regulator, receiver domain (InterPro:IPR001789), …	K14491|1|7e-08|54.3|mtr:MTR_3g086100|two-component response regulator ARR-B family	No	No	No	No
CL1677.Contig2_VfEP_Reference	'27.3.66'	'RNA.regulation of transcription.Psudo ARR transcription factor family'	'(at4g18020 : 105.0) Encodes pseudo-response regulator 2 (APRR2) that interacts with a calcium sensor (CML9).; APRR2; CONTAINS InterPro DOMAIN/s: Myb-like DNA-binding domain, SHAQKYF class (InterPro:IPR006447), CheY-like (InterPro:IPR011006), Myb, DNA-binding (InterPro:IPR014778), Homeodomain-like (InterPro:IPR009057), Signal transduction response regulator, receiver domain (InterPro:IPR001789), …	K14491|1|1e-07|54.3|mtr:MTR_3g086100|two-component response regulator ARR-B family	No	No	Yes	No
Unigene21574_VfEP_Reference	'27.3.66'	'RNA.regulation of transcription.Psudo ARR transcription factor family'	'(at4g18020 : 142.0) Encodes pseudo-response regulator 2 (APRR2) that interacts with a calcium sensor (CML9).; APRR2; CONTAINS InterPro DOMAIN/s: Myb-like DNA-binding domain, SHAQKYF class (InterPro:IPR006447), CheY-like (InterPro:IPR011006), Myb, DNA-binding (InterPro:IPR014778), Homeodomain-like (InterPro:IPR009057), Signal transduction response regulator, receiver domain (InterPro:IPR001789), …	K12129|1|1e-10|63.5|rcu:RCOM_0819890|pseudo-response regulator 7!K12130|2|3e-10|62.0|sbi:SORBI_05g003660|pseudo-response regulator 5!K14491|5|1e-09|60.1|smo:SELMODRAFT_418787|two-component response regulator ARR-B family	No	No	Yes	No
CL2293.Contig1_VfEP_Reference	'29.4'	'protein.postranslational modification'	'(at5g50000 : 186.0) Protein kinase superfamily protein; FUNCTIONS IN: protein serine/threonine/tyrosine kinase activity, kinase activity; INVOLVED IN: protein amino acid phosphorylation; LOCATED IN: plasma membrane; EXPRESSED IN: 24 plant structures; EXPRESSED DURING: 13 growth stages; CONTAINS InterPro DOMAIN/s: Protein kinase, catalytic domain (InterPro:IPR000719), Serine-threonine/tyrosine-pr…	K14510|1|4e-08|55.1|rcu:RCOM_0382890|serine/threonine-protein kinase CTR1 [EC:2.7.11.1]!K00870|2|1e-07|53.1|cme:CMA103C|protein kinase [EC:2.7.1.37]	No	No	No	No
CL2594.Contig2_VfEP_Reference	'29.4'	'protein.postranslational modification'	'(q75h77|sapka_orysa : 58.2) Serine/threonine-protein kinase SAPK10 (EC 2.7.11.1) (Osmotic stress/abscisic acid-activated protein kinase 10) - Oryza sativa (Rice) & (loc_os03g41460.1 : 58.2) no description available & (at4g33950 : 56.6) Encodes calcium-independent ABA-activated protein kinase, a member of SNF1-related protein kinases (SnRK2) whose activity is activated by ionic (salt) and non-ion…	K14498|1|3e-21|64.3|mtr:MTR_8g079560|serine/threonine-protein kinase SRK2 [EC:2.7.11.1]	No	No	No	No
Unigene10943_VfEP_Reference	'29.4'	'protein.postranslational modification'	'(at1g04700 : 201.0) PB1 domain-containing protein tyrosine kinase; FUNCTIONS IN: protein serine/threonine/tyrosine kinase activity, protein kinase activity; INVOLVED IN: protein amino acid phosphorylation; LOCATED IN: cytosol; EXPRESSED IN: 22 plant structures; EXPRESSED DURING: 14 growth stages; CONTAINS InterPro DOMAIN/s: Octicosapeptide/Phox/Bem1p (InterPro:IPR000270), Protein kinase, ATP bin…	K00870|1|5e-08|58.5|cme:CMO051C|protein kinase [EC:2.7.1.37]!K04424|2|1e-06|53.9|ath:AT5G11850|sterile alpha motif and leucine zipper containing kinase AZK [EC:2.7.11.25]!K14510|3|2e-06|53.1|osa:4329527|serine/threonine-protein kinase CTR1 [EC:2.7.11.1]	No	No	Yes	No
Unigene13418_VfEP_Reference	'29.4'	'protein.postranslational modification'	'(at4g33950 : 624.0) Encodes calcium-independent ABA-activated protein kinase, a member of SNF1-related protein kinases (SnRK2) whose activity is activated by ionic (salt) and non-ionic (mannitol) osmotic stress. Mutations disrupted ABA induction of stomatal closure as well as ABA inhibition of light-induced stomatal opening. However, regulation of stomatal opening/closing by light or CO(2) is no…	K14498|1|0.0|671|gmx:100804702|serine/threonine-protein kinase SRK2 [EC:2.7.11.1]	No	No	Yes	No
Unigene15248_VfEP_Reference	'29.4'	'protein.postranslational modification'	'(at1g10940 : 458.0) Encodes a plant protein kinase similar to the calcium/calmodulin-dependent protein kinase subfamily and the SNF1 kinase subfamily (SnRK2) whose activity is activated by ionic (salt) and non-ionic (mannitol) osmotic stress. Kinase activity of its homolog in tobacco is induced by hyperosmotic condition within 1 minute.; Protein kinase superfamily protein; CONTAINS InterPro DOMA…	K14498|1|1e-151|534|mtr:MTR_2g006330|serine/threonine-protein kinase SRK2 [EC:2.7.11.1]	No	No	No	No
Unigene16132_VfEP_Reference	'29.4'	'protein.postranslational modification'	'(loc_os06g29810.2 : 169.0) no description available & (at4g32300 : 159.0) S-domain-2 5 (SD2-5); FUNCTIONS IN: carbohydrate binding, protein kinase activity, kinase activity; INVOLVED IN: protein amino acid autophosphorylation; LOCATED IN: plasma membrane; EXPRESSED IN: 25 plant structures; EXPRESSED DURING: 15 growth stages; CONTAINS InterPro DOMAIN/s: Curculin-like (mannose-binding) lectin (Int…	K13416|1|1e-17|88.2|ath:AT4G33430|brassinosteroid insensitive 1-associated receptor kinase 1 [EC:2.7.10.1 2.7.11.1]!K13418|2|2e-17|87.8|ath:AT1G71830|somatic embryogenesis receptor kinase 1 [EC:2.7.10.1 2.7.11.1]!K13417|5|6e-17|85.9|aly:ARALYDRAFT_899604|somatic embryogenesis receptor kinase 4 [EC:2.7.10.1 2.7.11.1]	Yes	No	Yes	No
Unigene16133_VfEP_Reference	'29.4'	'protein.postranslational modification'	'(at4g32300 : 608.0) S-domain-2 5 (SD2-5); FUNCTIONS IN: carbohydrate binding, protein kinase activity, kinase activity; INVOLVED IN: protein amino acid autophosphorylation; LOCATED IN: plasma membrane; EXPRESSED IN: 25 plant structures; EXPRESSED DURING: 15 growth stages; CONTAINS InterPro DOMAIN/s: Curculin-like (mannose-binding) lectin (InterPro:IPR001480), Protein kinase, ATP binding site (In…	K04733|1|2e-41|169|smo:SELMODRAFT_159261|interleukin-1 receptor-associated kinase 4 [EC:2.7.11.1]!K13415|4|5e-37|154|vvi:100252647|protein brassinosteroid insensitive 1 [EC:2.7.10.1 2.7.11.1]	Yes	No	Yes	Yes
Unigene17456_VfEP_Reference	'29.4'	'protein.postranslational modification'	'(at5g50000 : 442.0) Protein kinase superfamily protein; FUNCTIONS IN: protein serine/threonine/tyrosine kinase activity, kinase activity; INVOLVED IN: protein amino acid phosphorylation; LOCATED IN: plasma membrane; EXPRESSED IN: 24 plant structures; EXPRESSED DURING: 13 growth stages; CONTAINS InterPro DOMAIN/s: Protein kinase, catalytic domain (InterPro:IPR000719), Serine-threonine/tyrosine-pr…	K04424|1|8e-33|139|aly:ARALYDRAFT_909157|sterile alpha motif and leucine zipper containing kinase AZK [EC:2.7.11.25]!K14510|3|1e-32|138|aly:ARALYDRAFT_487152|serine/threonine-protein kinase CTR1 [EC:2.7.11.1]	No	No	No	No
Unigene17584_VfEP_Reference	'29.4'	'protein.postranslational modification'	'(q84tc6|sapk2_orysa : 210.0) Serine/threonine-protein kinase SAPK2 (EC 2.7.11.1) (Osmotic stress/abscisic acid-activated protein kinase 2) - Oryza sativa (Rice) & (loc_os07g42940.4 : 210.0) no description available & (at1g78290 : 186.0) Protein kinase superfamily protein; FUNCTIONS IN: protein serine/threonine kinase activity, protein kinase activity, kinase activity, ATP binding; INVOLVED IN: r…	K14498|1|7e-74|275|mtr:MTR_5g064540|serine/threonine-protein kinase SRK2 [EC:2.7.11.1]	No	No	Yes	No
Unigene18607_VfEP_Reference	'29.4'	'protein.postranslational modification'	'(at4g38470 : 567.0) ACT-like protein tyrosine kinase family protein; FUNCTIONS IN: protein serine/threonine/tyrosine kinase activity, protein kinase activity; INVOLVED IN: protein amino acid phosphorylation, metabolic process; LOCATED IN: cytosol; EXPRESSED IN: 25 plant structures; EXPRESSED DURING: 15 growth stages; CONTAINS InterPro DOMAIN/s: Serine/threonine-protein kinase domain (InterPro:IP…	K04424|1|1e-56|218|aly:ARALYDRAFT_909157|sterile alpha motif and leucine zipper containing kinase AZK [EC:2.7.11.25]!K14510|3|7e-54|209|rcu:RCOM_0382890|serine/threonine-protein kinase CTR1 [EC:2.7.11.1]	No	No	Yes	No
Unigene19106_VfEP_Reference	'29.4'	'protein.postranslational modification'	'(at3g01490 : 561.0) Protein kinase superfamily protein; FUNCTIONS IN: protein serine/threonine/tyrosine kinase activity, kinase activity; INVOLVED IN: protein amino acid phosphorylation; LOCATED IN: cellular_component unknown; EXPRESSED IN: 8 plant structures; EXPRESSED DURING: LP.06 six leaves visible, 4 anthesis, petal differentiation and expansion stage; CONTAINS InterPro DOMAIN/s: Protein ki…	K14510|1|3e-39|160|rcu:RCOM_0382890|serine/threonine-protein kinase CTR1 [EC:2.7.11.1]	No	No	Yes	No
Unigene25126_VfEP_Reference	'29.4'	'protein.postranslational modification'	'(at5g58520 : 651.0) Protein kinase superfamily protein; FUNCTIONS IN: protein serine/threonine/tyrosine kinase activity, kinase activity; INVOLVED IN: protein amino acid phosphorylation; LOCATED IN: cellular_component unknown; EXPRESSED IN: 14 plant structures; EXPRESSED DURING: 6 growth stages; CONTAINS InterPro DOMAIN/s: Protein kinase, catalytic domain (InterPro:IPR000719), Serine-threonine/t…	K04424|1|4e-24|111|aly:ARALYDRAFT_909157|sterile alpha motif and leucine zipper containing kinase AZK [EC:2.7.11.25]!K00870|3|1e-21|103|cme:CMD015C|protein kinase [EC:2.7.1.37]!K14510|4|2e-21|102|sbi:SORBI_02g011690|serine/threonine-protein kinase CTR1 [EC:2.7.11.1]	No	No	No	No
Unigene30061_VfEP_Reference	'29.4'	'protein.postranslational modification'	'(at4g32250 : 723.0) Protein kinase superfamily protein; FUNCTIONS IN: protein kinase activity, kinase activity, ATP binding; INVOLVED IN: protein amino acid phosphorylation; LOCATED IN: chloroplast; EXPRESSED IN: 26 plant structures; EXPRESSED DURING: 13 growth stages; CONTAINS InterPro DOMAIN/s: Protein kinase, catalytic domain (InterPro:IPR000719), Serine-threonine/tyrosine-protein kinase (Int…	K11228|1|2e-14|79.7|ota:Ot13g01170|mitogen-activated protein kinase kinase kinase [EC:2.7.11.1]!K14510|2|8e-13|74.3|ppp:PHYPADRAFT_30352|serine/threonine-protein kinase CTR1 [EC:2.7.11.1]!K00870|3|1e-12|73.9|cme:CMD015C|protein kinase [EC:2.7.1.37]!K08857|4|1e-11|70.5|aly:ARALYDRAFT_318835|NIMA (never in mitosis gene a)-related kinase [EC:2.7.11.1]!K13414|5|3e-11|68.9|aly:ARALYDRAFT_489755|mitoge…	No	No	Yes	Yes
Unigene7045_VfEP_Reference	'29.4'	'protein.postranslational modification'	'(at5g66880 : 61.6) encodes a member of SNF1-related protein kinases (SnRK2) whose activity is activated by ionic (salt) and non-ionic (mannitol) osmotic stress. Enzyme involved in the ABA signaling during seed germination, dormancy and seedling growth.; sucrose nonfermenting 1(SNF1)-related protein kinase 2.3 (SNRK2.3); FUNCTIONS IN: protein kinase activity, kinase activity; INVOLVED IN: in 8 pr…	K14498|1|2e-10|63.2|zma:100191972|serine/threonine-protein kinase SRK2 [EC:2.7.11.1]	No	No	No	No
Unigene4267_VfEP_Reference	'29.4.1.58'	'protein.postranslational modification.kinase.receptor like cytoplasmatic kinase VIII'	'(at2g41970 : 211.0) Protein kinase superfamily protein; FUNCTIONS IN: protein tyrosine kinase activity, protein kinase activity, kinase activity, ATP binding; INVOLVED IN: protein amino acid phosphorylation; LOCATED IN: cellular_component unknown; EXPRESSED IN: 8 plant structures; EXPRESSED DURING: L mature pollen stage, M germinated pollen stage, 4 anthesis, petal differentiation and expansion …	K13415|1|2e-22|102|sbi:SORBI_03g032990|protein brassinosteroid insensitive 1 [EC:2.7.10.1 2.7.11.1]	No	No	No	No
Unigene1710_VfEP_Reference	'29.5'	'protein.degradation'	'(at5g49980 : 128.0) auxin F-box protein 5 (AFB5); CONTAINS InterPro DOMAIN/s: F-box domain, Skp2-like (InterPro:IPR022364); BEST Arabidopsis thaliana protein match is: RNI-like superfamily protein (TAIR:AT4G24390.1); Has 30201 Blast hits to 17322 proteins in 780 species: Archae - 12; Bacteria - 1396; Metazoa - 17338; Fungi - 3422; Plants - 5037; Viruses - 0; Other Eukaryotes - 2996 (source: NCBI…	K14485|1|2e-13|76.3|sbi:SORBI_09g003870|transport inhibitor response 1	Yes	Yes	Yes	Yes
Unigene16511_VfEP_Reference	'29.5.11.4.2'	'protein.degradation.ubiquitin.E3.RING'	'(at1g27910 : 623.0) Encodes a protein containing a UND, a U-box, and an ARM domain. This protein has E3 ubiquitin ligase activity based on in vitro assays.; plant U-box 45 (PUB45); FUNCTIONS IN: ubiquitin-protein ligase activity; INVOLVED IN: protein ubiquitination; LOCATED IN: ubiquitin ligase complex; EXPRESSED IN: 18 plant structures; EXPRESSED DURING: 11 growth stages; CONTAINS InterPro DOMA…	K14431|1|1e-14|79.7|aly:ARALYDRAFT_311885|transcription factor TGA	No	No	Yes	Yes
Unigene25981_VfEP_Reference	'30.2.1'	'signalling.receptor kinases.leucine rich repeat I'	'(at2g37050 : 1073.0) Leucine-rich repeat protein kinase family protein; FUNCTIONS IN: kinase activity; INVOLVED IN: protein amino acid phosphorylation; LOCATED IN: plasma membrane; EXPRESSED IN: 24 plant structures; EXPRESSED DURING: 13 growth stages; CONTAINS InterPro DOMAIN/s: Protein kinase, ATP binding site (InterPro:IPR017441), Protein kinase, catalytic domain (InterPro:IPR000719), Leucine-…	K00924|1|3e-57|221|aly:ARALYDRAFT_313416|[EC:2.7.1.-]!K13415|4|1e-56|219|rcu:RCOM_0478150|protein brassinosteroid insensitive 1 [EC:2.7.10.1 2.7.11.1]	Yes	No	Yes	No
Unigene35621_VfEP_Reference	'30.2.13'	'signalling.receptor kinases.leucine rich repeat XIII'	'(at5g62230 : 322.0) Encodes a receptor-like kinase that, together with ER and ERL2 governs the initial decision of protodermal cells to either divide proliferatively to produce pavement cells or divide asymmetrically to generate stomatal complexes. It is important for maintaining stomatal stem cell activity and preventing terminal differentiation of the meristemoid into the guard mother cell. Al…	K13415|1|3e-42|169|aly:ARALYDRAFT_912402|protein brassinosteroid insensitive 1 [EC:2.7.10.1 2.7.11.1]	No	No	No	No
Unigene1862_VfEP_Reference	'30.2.23'	'signalling.receptor kinases.RKF3 like'	'(at1g11050 : 771.0) Protein kinase superfamily protein; FUNCTIONS IN: kinase activity; INVOLVED IN: protein amino acid phosphorylation; LOCATED IN: endomembrane system; EXPRESSED IN: 18 plant structures; EXPRESSED DURING: 10 growth stages; CONTAINS InterPro DOMAIN/s: Protein kinase, ATP binding site (InterPro:IPR017441), Protein kinase, catalytic domain (InterPro:IPR000719), Serine/threonine-pro…	K13416|1|3e-66|252|rcu:RCOM_1534760|brassinosteroid insensitive 1-associated receptor kinase 1 [EC:2.7.10.1 2.7.11.1]!K13418|2|4e-66|251|pop:POPTR_913861|somatic embryogenesis receptor kinase 1 [EC:2.7.10.1 2.7.11.1]	No	No	Yes	Yes
Unigene23726_VfEP_Reference	'30.2.4'	'signalling.receptor kinases.leucine rich repeat IV'	'(at2g45340 : 727.0) Leucine-rich repeat protein kinase family protein; FUNCTIONS IN: protein serine/threonine kinase activity, protein kinase activity, ATP binding; INVOLVED IN: transmembrane receptor protein tyrosine kinase signaling pathway, protein amino acid phosphorylation; LOCATED IN: endomembrane system; EXPRESSED IN: 21 plant structures; EXPRESSED DURING: 13 growth stages; CONTAINS Inter…	K13417|1|2e-60|232|ath:AT2G13790|somatic embryogenesis receptor kinase 4 [EC:2.7.10.1 2.7.11.1]!K13416|2|6e-58|224|vvi:100253855|brassinosteroid insensitive 1-associated receptor kinase 1 [EC:2.7.10.1 2.7.11.1]!K08286|5|3e-54|211|ath:AT4G28490|protein-serine/threonine kinase [EC:2.7.11.-]	No	No	Yes	No
Unigene30984_VfEP_Reference	'30.2.4'	'signalling.receptor kinases.leucine rich repeat IV'	'(at5g51560 : 847.0) Leucine-rich repeat protein kinase family protein; FUNCTIONS IN: protein serine/threonine kinase activity, protein kinase activity, ATP binding; INVOLVED IN: transmembrane receptor protein tyrosine kinase signaling pathway, protein amino acid phosphorylation; LOCATED IN: endomembrane system; EXPRESSED IN: 21 plant structures; EXPRESSED DURING: 14 growth stages; CONTAINS Inter…	K13417|1|1e-66|253|ath:AT2G13790|somatic embryogenesis receptor kinase 4 [EC:2.7.10.1 2.7.11.1]!K13418|2|5e-65|247|pop:POPTR_913861|somatic embryogenesis receptor kinase 1 [EC:2.7.10.1 2.7.11.1]!K13416|5|2e-63|242|rcu:RCOM_1534760|brassinosteroid insensitive 1-associated receptor kinase 1 [EC:2.7.10.1 2.7.11.1]	No	No	No	Yes
Unigene11179_VfEP_Reference	'30.2.99'	'signalling.receptor kinases.misc'	'(at5g13290 : 372.0) Encodes a protein with predicted Ser/Thr kinase activity and membrane localization that is involved in the CLV3 signaling pathway that represses WUS expression in the meristem. Loss of function of CRN can suppress the phenotype caused by overexpression of CLV3. SOL2 isolated as a suppressor of root- specific overexpression of CLE19, a clavata3 like gene. sol2 partially suppre…	K13415|1|9e-41|165|sbi:SORBI_03g032990|protein brassinosteroid insensitive 1 [EC:2.7.10.1 2.7.11.1]	No	No	Yes	Yes
CL5890.Contig1_VfEP_Reference	'30.3'	'signalling.calcium'	'(at5g24270 : 292.0) encodes a calcium sensor that is essential for K+ nutrition, K+/Na+ selectivity, and salt tolerance. The protein is similar to calcineurin B. Lines carrying recessive mutations are hypersensitive to Na+ and Li+ stresses and is unable to grow in low K+. The growth defect is rescued by extracellular calcium.; SALT OVERLY SENSITIVE 3 (SOS3); CONTAINS InterPro DOMAIN/s: Recoverin…	K06268|1|4e-84|309|ppp:PHYPADRAFT_160928|protein phosphatase 3, regulatory subunit	No	No	No	No
Unigene24858_VfEP_Reference	'30.3'	'signalling.calcium'	'(at2g26180 : 350.0) IQ-domain 6 (IQD6); CONTAINS InterPro DOMAIN/s: IQ calmodulin-binding region (InterPro:IPR000048); BEST Arabidopsis thaliana protein match is: IQ-domain 8 (TAIR:AT1G72670.1); Has 885 Blast hits to 872 proteins in 51 species: Archae - 0; Bacteria - 0; Metazoa - 22; Fungi - 10; Plants - 828; Viruses - 0; Other Eukaryotes - 25 (source: NCBI BLink). & (loc_os01g09790.1 : 278.0) n…	No annotation	No	No	No	No
Unigene17507_VfEP_Reference	'30.3'	'signalling.calcium'	'(at3g16490 : 253.0) IQ-domain 26 (IQD26); CONTAINS InterPro DOMAIN/s: IQ calmodulin-binding region (InterPro:IPR000048); BEST Arabidopsis thaliana protein match is: IQ-domain 27 (TAIR:AT1G51960.1); Has 778 Blast hits to 763 proteins in 39 species: Archae - 0; Bacteria - 0; Metazoa - 5; Fungi - 10; Plants - 755; Viruses - 0; Other Eukaryotes - 8 (source: NCBI BLink). & (loc_os05g09520.1 : 177.0) …	No annotation	No	No	Yes	No
Unigene18963_VfEP_Reference	'30.3'	'signalling.calcium'	'(at3g61050 : 57.0) NTMC2T4; FUNCTIONS IN: lipid binding; INVOLVED IN: biological_process unknown; LOCATED IN: plasma membrane; EXPRESSED IN: male gametophyte, cultured cell, callus, pollen tube; EXPRESSED DURING: M germinated pollen stage; CONTAINS InterPro DOMAIN/s: C2 membrane targeting protein (InterPro:IPR018029), C2 calcium/lipid-binding domain, CaLB (InterPro:IPR008973), C2 region (InterPr…	K10990|1|1e-08|57.8|zma:100274087|RecQ-mediated genome instability protein 1!K14709|2|4e-08|56.2|vcn:VOLCADRAFT_104214|solute carrier family 39 (zinc transporter), member 1/2/3	No	Yes	Yes	No
Unigene9307_VfEP_Reference	'30.3'	'signalling.calcium'	'(at3g18430 : 287.0) Calcium-binding EF-hand family protein; FUNCTIONS IN: calcium ion binding; EXPRESSED IN: 24 plant structures; EXPRESSED DURING: 13 growth stages; CONTAINS InterPro DOMAIN/s: EF-Hand 1, calcium-binding site (InterPro:IPR018247), EF-HAND 2 (InterPro:IPR018249), EF-hand-like domain (InterPro:IPR011992); BEST Arabidopsis thaliana protein match is: calmodulin 9 (TAIR:AT3G51920.1).…	K06268|1|2e-88|323|mtr:MTR_2g104130|protein phosphatase 3, regulatory subunit	No	No	Yes	Yes
CL5890.Contig2_VfEP_Reference	'30.3'	'signalling.calcium'	'(at5g24270 : 175.0) encodes a calcium sensor that is essential for K+ nutrition, K+/Na+ selectivity, and salt tolerance. The protein is similar to calcineurin B. Lines carrying recessive mutations are hypersensitive to Na+ and Li+ stresses and is unable to grow in low K+. The growth defect is rescued by extracellular calcium.; SALT OVERLY SENSITIVE 3 (SOS3); CONTAINS InterPro DOMAIN/s: Recoverin…	K06268|1|3e-79|212|ppp:PHYPADRAFT_160928|protein phosphatase 3, regulatory subunit	No	No	No	No
Unigene13348_VfEP_Reference	'30.3'	'signalling.calcium'	'(at4g21820 : 271.0) binding;calmodulin binding; FUNCTIONS IN: calmodulin binding, binding; LOCATED IN: chloroplast; EXPRESSED IN: 13 plant structures; EXPRESSED DURING: 6 growth stages; CONTAINS InterPro DOMAIN/s: Calponin-homology (InterPro:IPR016146), Armadillo (InterPro:IPR000225), Calponin-like actin-binding (InterPro:IPR001715), Armadillo-type fold (InterPro:IPR016024), IQ calmodulin-bindin…	No annotation	Yes	No	No	No
Unigene19294_VfEP_Reference	'30.3'	'signalling.calcium'	'(at4g05520 : 215.0) Encodes AtEHD2, one of the Arabidopsis Eps15 homology domain proteins involved in endocytosis (AtEHD1, At3g20290).; EPS15 homology domain 2 (EHD2); FUNCTIONS IN: GTP binding, GTPase activity, calcium ion binding; INVOLVED IN: endocytosis; LOCATED IN: plasma membrane, microsome, membrane, cytoplasm; EXPRESSED IN: 22 plant structures; EXPRESSED DURING: 13 growth stages; CONTAIN…	K13412|1|7e-06|48.9|gmx:100816157|calcium-dependent protein kinase [EC:2.7.11.1]	No	No	No	No
CL1865.Contig3_VfEP_Reference	'30.3'	'signalling.calcium'	'(at3g61050 : 513.0) NTMC2T4; FUNCTIONS IN: lipid binding; INVOLVED IN: biological_process unknown; LOCATED IN: plasma membrane; EXPRESSED IN: male gametophyte, cultured cell, callus, pollen tube; EXPRESSED DURING: M germinated pollen stage; CONTAINS InterPro DOMAIN/s: C2 membrane targeting protein (InterPro:IPR018029), C2 calcium/lipid-binding domain, CaLB (InterPro:IPR008973), C2 region (InterP…	No annotation	No	No	Yes	No
Unigene19296_VfEP_Reference	'30.3'	'signalling.calcium'	'(at3g20290 : 156.0) Encodes AtEHD1, one of the Arabidopsis Eps15 homology domain proteins involved in endocytosis (AtEHD2, At4g05520).; EPS15 homology domain 1 (EHD1); FUNCTIONS IN: GTP binding, GTPase activity, calcium ion binding; INVOLVED IN: endocytosis; LOCATED IN: endosome, microsome, membrane, cytoplasm; EXPRESSED IN: 24 plant structures; EXPRESSED DURING: 15 growth stages; CONTAINS Inter…	No annotation	No	No	No	No
Unigene19295_VfEP_Reference	'30.3'	'signalling.calcium'	'(at4g05520 : 476.0) Encodes AtEHD2, one of the Arabidopsis Eps15 homology domain proteins involved in endocytosis (AtEHD1, At3g20290).; EPS15 homology domain 2 (EHD2); FUNCTIONS IN: GTP binding, GTPase activity, calcium ion binding; INVOLVED IN: endocytosis; LOCATED IN: plasma membrane, microsome, membrane, cytoplasm; EXPRESSED IN: 22 plant structures; EXPRESSED DURING: 13 growth stages; CONTAIN…	No annotation	No	No	No	No
CL7317.Contig3_VfEP_Reference	'30.3'	'signalling.calcium'	'(at4g21820 : 76.3) binding;calmodulin binding; FUNCTIONS IN: calmodulin binding, binding; LOCATED IN: chloroplast; EXPRESSED IN: 13 plant structures; EXPRESSED DURING: 6 growth stages; CONTAINS InterPro DOMAIN/s: Calponin-homology (InterPro:IPR016146), Armadillo (InterPro:IPR000225), Calponin-like actin-binding (InterPro:IPR001715), Armadillo-type fold (InterPro:IPR016024), IQ calmodulin-binding…	No annotation	No	No	No	No
Unigene20420_VfEP_Reference	'30.3'	'signalling.calcium'	'(at5g62070 : 94.7) IQ-domain 23 (IQD23); CONTAINS InterPro DOMAIN/s: IQ calmodulin-binding region (InterPro:IPR000048); BEST Arabidopsis thaliana protein match is: IQ-domain 24 (TAIR:AT5G07240.1); Has 854 Blast hits to 833 proteins in 54 species: Archae - 0; Bacteria - 0; Metazoa - 62; Fungi - 7; Plants - 775; Viruses - 0; Other Eukaryotes - 10 (source: NCBI BLink). & (loc_os12g42430.3 : 52.8) n…	No annotation	No	No	Yes	No
Unigene10074_VfEP_Reference	'30.3'	'signalling.calcium'	'(loc_os05g09520.1 : 155.0) no description available & (at3g16490 : 138.0) IQ-domain 26 (IQD26); CONTAINS InterPro DOMAIN/s: IQ calmodulin-binding region (InterPro:IPR000048); BEST Arabidopsis thaliana protein match is: IQ-domain 27 (TAIR:AT1G51960.1); Has 778 Blast hits to 763 proteins in 39 species: Archae - 0; Bacteria - 0; Metazoa - 5; Fungi - 10; Plants - 755; Viruses - 0; Other Eukaryotes -…	No annotation	No	No	No	No
Unigene12019_VfEP_Reference	'30.3'	'signalling.calcium'	'(at2g26180 : 115.0) IQ-domain 6 (IQD6); CONTAINS InterPro DOMAIN/s: IQ calmodulin-binding region (InterPro:IPR000048); BEST Arabidopsis thaliana protein match is: IQ-domain 8 (TAIR:AT1G72670.1); Has 885 Blast hits to 872 proteins in 51 species: Archae - 0; Bacteria - 0; Metazoa - 22; Fungi - 10; Plants - 828; Viruses - 0; Other Eukaryotes - 25 (source: NCBI BLink). & (loc_os01g51230.1 : 102.0) n…	No annotation	No	No	No	No
Unigene4309_VfEP_Reference	'30.3'	'signalling.calcium'	'(at4g29150 : 95.9) IQ-domain 25 (IQD25); CONTAINS InterPro DOMAIN/s: IQ calmodulin-binding region (InterPro:IPR000048); BEST Arabidopsis thaliana protein match is: IQ-domain 26 (TAIR:AT3G16490.1); Has 784 Blast hits to 779 proteins in 46 species: Archae - 0; Bacteria - 0; Metazoa - 25; Fungi - 2; Plants - 731; Viruses - 0; Other Eukaryotes - 26 (source: NCBI BLink). & (loc_os01g09470.1 : 90.9) n…	No annotation	No	No	No	No
CL1691.Contig1_VfEP_Reference	'30.6'	'signalling.MAP kinases'	'(at1g63700 : 667.0) Member of MEKK subfamily, a component of the stomatal development regulatory pathway. Mutations in this locus result in embryo lethality.; YODA (YDA); FUNCTIONS IN: protein serine/threonine kinase activity, protein kinase activity, kinase activity, ATP binding; INVOLVED IN: stomatal complex morphogenesis, embryo development ending in seed dormancy; LOCATED IN: cellular_compon…	K11228|1|5e-73|274|ota:Ot13g01170|mitogen-activated protein kinase kinase kinase [EC:2.7.11.1]!K13414|2|5e-70|264|aly:ARALYDRAFT_489755|mitogen-activated protein kinase kinase kinase 1, plant [EC:2.7.11.25]	No	No	Yes	No
Unigene22335_VfEP_Reference	'30.6'	'signalling.MAP kinases'	'(at5g66850 : 547.0) member of MEKK subfamily; mitogen-activated protein kinase kinase kinase 5 (MAPKKK5); FUNCTIONS IN: protein serine/threonine kinase activity, protein kinase activity, kinase activity, ATP binding; INVOLVED IN: protein amino acid phosphorylation; LOCATED IN: plasma membrane; EXPRESSED IN: 22 plant structures; EXPRESSED DURING: 15 growth stages; CONTAINS InterPro DOMAIN/s: Prot…	K11228|1|1e-62|240|ota:Ot13g01170|mitogen-activated protein kinase kinase kinase [EC:2.7.11.1]!K13414|2|3e-61|235|pop:POPTR_1071643|mitogen-activated protein kinase kinase kinase 1, plant [EC:2.7.11.25]	Yes	No	Yes	No
Unigene12083_VfEP_Reference	'30.6'	'signalling.MAP kinases'	'(q5zci1|mpk10_orysa : 400.0) Mitogen-activated protein kinase 10 (EC 2.7.11.24) (MAP kinase 10) - Oryza sativa (Rice) & (loc_os01g43910.1 : 400.0) no description available & (at2g42880 : 395.0) member of MAP Kinase; MAP kinase 20 (MPK20); CONTAINS InterPro DOMAIN/s: Protein kinase, ATP binding site (InterPro:IPR017441), MAP kinase, conserved site (InterPro:IPR003527), Protein kinase, catalytic d…	K00924|1|2e-89|328|ath:AT2G01450|[EC:2.7.1.-]!K04371|2|3e-41|167|gmx:100801339|extracellular signal-regulated kinase 1/2 [EC:2.7.11.24]	No	No	No	No
Unigene34957_VfEP_Reference	'30.6'	'signalling.MAP kinases'	'(at1g73500 : 70.5) member of MAP Kinase Kinase family. Autophosphorylates and also phosphorylates MPK3 and MPK6. Independently involved in ethylene and calmalexin biosynthesis. Induces transcription of ACS2, ACS6, ERF1, ERF2, ERF5, ERF6, CYP79B2, CYP79B3, CYP71A13 and PAD3.; MAP kinase kinase 9 (MKK9); FUNCTIONS IN: protein kinase activator activity, MAP kinase kinase activity, kinase activity; …	K13413|1|7e-09|57.0|vvi:100258699|mitogen-activated protein kinase kinase 4/5, plant [EC:2.7.12.2]	No	Yes	Yes	No
CL8819.Contig1_VfEP_Reference	'33.4.3'	'development.organ development.shoot development.shoot development'	'(at2g41370 : 623.0) Encodes BOP2, a cytoplasmic and nuclear-localized NPR1 like protein with BTB/POZ domain and ankyrin repeats. Interacts with BOP1 and appears to be genetically redundant with BOP1.bop1/bop2 double mutants have longer leaves, often with leaflets on the petiole, asymmetric flowers with extra organs and no nectaries. Also defective in floral organ abscission. BOP1/2 promotes flor…	K14508|1|5e-39|161|osa:4327315|regulatory protein NPR1	No	No	Yes	No
CL3462.Contig1_VfEP_Reference	'33.99'	'development.unspecified'	'(at4g00150 : 362.0) HAIRY MERISTEM 3 (HAM3); FUNCTIONS IN: sequence-specific DNA binding transcription factor activity; INVOLVED IN: regulation of transcription; LOCATED IN: chloroplast; EXPRESSED IN: 22 plant structures; EXPRESSED DURING: 13 growth stages; CONTAINS InterPro DOMAIN/s: Transcription factor GRAS (InterPro:IPR005202); BEST Arabidopsis thaliana protein match is: GRAS family transcri…	K14494|1|2e-31|136|gmx:547718|DELLA protein	No	No	Yes	No
CL9137.Contig3_VfEP_Reference	'34.14'	'transport.unspecified cations'	'(at1g10830 : 469.0) Encodes a variant protein of the 15-cis-zeta-carotene isomase (Z-ISO) locus lacking Z-ISO activity.; 15-cis-zeta-carotene isomerase (Z-ISO); FUNCTIONS IN: 9,15,9'-tri-cis-zeta-carotene isomerase activity; INVOLVED IN: carotene biosynthetic process; LOCATED IN: chloroplast; EXPRESSED IN: 22 plant structures; EXPRESSED DURING: 13 growth stages; CONTAINS InterPro DOMAIN/s: NnrU …	K15744|1|4e-137|486|vvi:100258367|zeta-carotene isomerase [EC:5.2.1.12]	Yes	No	No	No
Unigene23718_VfEP_Reference	'34.22'	'transport.cyclic nucleotide or calcium regulated channels'	'(at5g15410 : 970.0) 'defense, no death' gene (DND1) encodes a mutated cyclic nucleotide-gated cation channel; Same as CNGC2 (article ID 229): Cyclic nucleotide gated channel, activated by cAMP, conducts K+ and other monovalent cations but excludes Na+, does not contain the GYG amino acid sequence found in other channels with this conductivity profile. Conducts Ca2+ into cells which is linked to …	K05391|1|0.0|1370|mtr:MTR_7g012260|cyclic nucleotide gated channel, other eukaryote	Yes	No	Yes	No
CL6295.Contig2_VfEP_Reference	'34.22'	'transport.cyclic nucleotide or calcium regulated channels'	'(at5g54250 : 939.0) member of Cyclic nucleotide gated channel family, downstream component of the signaling pathways leading to HR resistance. mutant plants exhibit gene-for-gene disease resistance against avirulent Pseudomonas syringae despite the near-complete absence of the hypersensitive response (HR). Salicylic acid accumulation in dnd2 mutants is completely PAD4-independent.; cyclic nucleo…	K05391|1|0.0|820|osa:4339240|cyclic nucleotide gated channel, other eukaryote	No	No	No	No
CL6762.Contig1_VfEP_Reference	'35.1'	'not assigned.no ontology'	'(at2g21530 : 162.0) SMAD/FHA domain-containing protein ; INVOLVED IN: biological_process unknown; LOCATED IN: chloroplast thylakoid membrane, chloroplast stroma, chloroplast; EXPRESSED IN: guard cell; CONTAINS InterPro DOMAIN/s: SMAD/FHA domain (InterPro:IPR008984), Forkhead-associated (FHA) domain (InterPro:IPR000253); Has 459 Blast hits to 455 proteins in 163 species: Archae - 26; Bacteria - 2…	K09838|1|1e-05|49.3|rcu:RCOM_1408430|zeaxanthin epoxidase [EC:1.14.13.90]	No	No	No	No
Unigene35055_VfEP_Reference	'35.1'	'not assigned.no ontology'	'(at5g58660 : 120.0) 2-oxoglutarate (2OG) and Fe(II)-dependent oxygenase superfamily protein; FUNCTIONS IN: oxidoreductase activity, acting on paired donors, with incorporation or reduction of molecular oxygen, 2-oxoglutarate as one donor, and incorporation of one atom each of oxygen into both donors, oxidoreductase activity, iron ion binding; INVOLVED IN: oxidation reduction; LOCATED IN: cellula…	K04124|1|9e-10|60.5|pop:POPTR_756811|gibberellin 3-beta-dioxygenase [EC:1.14.11.15]!K04125|2|2e-09|59.7|vvi:100248356|gibberellin 2-oxidase [EC:1.14.11.13]!K05278|4|8e-09|57.4|pop:POPTR_665178|flavonol synthase [EC:1.14.11.23]	No	No	No	No
CL3600.Contig2_VfEP_Reference	'35.2'	'not assigned.unknown'	'(at1g15780 : 671.0) unknown protein; BEST Arabidopsis thaliana protein match is: unknown protein (TAIR:AT2G10440.1); Has 103701 Blast hits to 43153 proteins in 1828 species: Archae - 30; Bacteria - 7385; Metazoa - 38639; Fungi - 11531; Plants - 7727; Viruses - 307; Other Eukaryotes - 38082 (source: NCBI BLink). & (loc_os08g45080.1 : 546.0) no description available & (ipr015425 : 261.96408) Actin…	K14486|1|6e-19|95.9|aly:ARALYDRAFT_488981|auxin response factor	Yes	No	Yes	Yes
Unigene14214_VfEP_Reference	'35.2'	'not assigned.unknown'	'(at3g11150 : 193.0) 2-oxoglutarate (2OG) and Fe(II)-dependent oxygenase superfamily protein; FUNCTIONS IN: molecular_function unknown; INVOLVED IN: biological_process unknown; LOCATED IN: chloroplast; Has 428 Blast hits to 428 proteins in 59 species: Archae - 0; Bacteria - 0; Metazoa - 0; Fungi - 0; Plants - 428; Viruses - 0; Other Eukaryotes - 0 (source: NCBI BLink). & (loc_os01g61440.1 : 85.1)…	K04125|1|6e-11|66.6|pop:POPTR_822902|gibberellin 2-oxidase [EC:1.14.11.13]!K05933|5|2e-07|54.7|gmx:100808025|aminocyclopropanecarboxylate oxidase [EC:1.14.17.4]	No	No	No	No
Unigene17194_VfEP_Reference	'35.2'	'not assigned.unknown'	' (original description: size 956 gap 0 0%)'	K14486|1|6e-98|355|mtr:MTR_2g014770|auxin response factor	No	No	Yes	No
Unigene22400_VfEP_Reference	'35.2'	'not assigned.unknown'	' no hits & (original description: size 206 gap 0 0%)'	K04125|1|5e-06|47.4|sbi:SORBI_03g035000|gibberellin 2-oxidase [EC:1.14.11.13]	No	No	Yes	No
Unigene22745_VfEP_Reference	'35.2'	'not assigned.unknown'	' no hits & (original description: size 556 gap 0 0%)'	K14432|1|7e-07|51.6|mtr:MTR_2g086340|ABA responsive element binding factor	No	No	No	No
Unigene23957_VfEP_Reference	'35.2'	'not assigned.unknown'	' (original description: size 1619 gap 0 0%)'	K14488|1|3e-09|62.0|gmx:100808164|SAUR family protein	Yes	Yes	Yes	Yes
Unigene2795_VfEP_Reference	'35.2'	'not assigned.unknown'	'(at2g32640 : 749.0) Lycopene beta/epsilon cyclase protein; FUNCTIONS IN: oxidoreductase activity, acting on paired donors, with incorporation or reduction of molecular oxygen; INVOLVED IN: carotenoid biosynthetic process; LOCATED IN: chloroplast; EXPRESSED IN: 20 plant structures; EXPRESSED DURING: 13 growth stages; CONTAINS InterPro DOMAIN/s: Lycopene beta/epsilon cyclase (InterPro:IPR008671); …	K14606|1|4e-141|499|aly:ARALYDRAFT_482188|lycopene cyclase CruP	No	No	No	No
Unigene36831_VfEP_Reference	'35.2'	'not assigned.unknown'	' no hits & (original description: size 227 gap 0 0%)'	K02291|1|9e-22|99.8|gmx:100807453|phytoene synthase [EC:2.5.1.32]	Yes	No	No	Yes
CL717.Contig1_VfEP_Reference	'5.10'	'fermentation.aldehyde dehydrogenase'	'(at1g23800 : 830.0) Encodes a mitochondrial aldehyde dehydrogenase; nuclear gene for mitochondrial product.; aldehyde dehydrogenase 2B7 (ALDH2B7); FUNCTIONS IN: 3-chloroallyl aldehyde dehydrogenase activity, aldehyde dehydrogenase (NAD) activity; INVOLVED IN: oxidation reduction, metabolic process; LOCATED IN: mitochondrion; EXPRESSED IN: 13 plant structures; EXPRESSED DURING: LP.06 six leaves v…	K00128|1|0.0|930|gmx:100786773|aldehyde dehydrogenase (NAD+) [EC:1.2.1.3]	No	No	Yes	No
Unigene17875_VfEP_Reference	'10.6.2'	'cell wall.degradation.mannan-xylose-arabinose-fucose'	'(at3g26430 : 486.0) GDSL-like Lipase/Acylhydrolase superfamily protein; FUNCTIONS IN: hydrolase activity, acting on ester bonds, carboxylesterase activity; INVOLVED IN: lipid metabolic process; LOCATED IN: endomembrane system; EXPRESSED IN: guard cell; CONTAINS InterPro DOMAIN/s: Lipase, GDSL (InterPro:IPR001087); BEST Arabidopsis thaliana protein match is: alpha-fucosidase 1 (TAIR:AT1G67830.1);…	K01206|1|9e-131|465|ath:AT1G67830|alpha-L-fucosidase [EC:3.2.1.51]!K00514|3|2e-37|155|rcu:RCOM_1428040|zeta-carotene desaturase [EC:1.3.5.6]	No	No	No	No
Unigene13203_VfEP_Reference	'10.6.3'	'cell wall.degradation.pectate lyases and polygalacturonases'	'(at5g06860 : 287.0) Encodes a polygalacturonase inhibiting protein involved in defense response. PGIPs inhibit the function of cell wall pectin degrading enzymes such as those produced by fungal pathogens. PGIP1 is induced by fungal infection.; polygalacturonase inhibiting protein 1 (PGIP1); FUNCTIONS IN: polygalacturonase inhibitor activity; INVOLVED IN: signal transduction, defense response; L…	K13420|1|2e-28|124|rcu:RCOM_0633880|LRR receptor-like serine/threonine-protein kinase FLS2 [EC:2.7.11.1]!K13415|4|2e-25|114|sbi:SORBI_03g032990|protein brassinosteroid insensitive 1 [EC:2.7.10.1 2.7.11.1]	No	No	No	No
WI specific up-regulated DEGs
Unigene22806_VfEP_Reference	'11.9.3.2'	'lipid metabolism.lipid degradation.lysophospholipases.carboxylesterase'	'(loc_os05g33940.1 : 302.0) no description available & (at1g68620 : 164.0) alpha/beta-Hydrolases superfamily protein; FUNCTIONS IN: hydrolase activity; INVOLVED IN: metabolic process; LOCATED IN: cellular_component unknown; EXPRESSED IN: 11 plant structures; EXPRESSED DURING: LP.06 six leaves visible, LP.04 four leaves visible, 4 anthesis, C globular stage, petal differentiation and expansion sta…	K14493|1|2e-38|158|ppp:PHYPADRAFT_118478|gibberellin receptor GID1 [EC:3.-.-.-]	No	No	No	Yes
Unigene24171_VfEP_Reference	'16.1.4.3'	'secondary metabolism.isoprenoids.carotenoids.zeta-carotene desaturase'	'(q9smj3|zds_capan : 975.0) Zeta-carotene desaturase, chloroplast precursor (EC 1.14.99.30) (Carotene 7,8-desaturase) - Capsicum annuum (Bell pepper) & (loc_os07g10490.1 : 949.0) no description available & (at3g04870 : 932.0) Involved in the biosynthesis of carotenes and xanthophylls, reduces zeta-carotene to lycopene.; zeta-carotene desaturase (ZDS); FUNCTIONS IN: carotene 7,8-desaturase activit…	K00514|1|0.0|988|vvi:100245154|zeta-carotene desaturase [EC:1.3.5.6]	No	No	No	No
CL8561.Contig1_VfEP_Reference	'16.1.4.4'	'secondary metabolism.isoprenoids.carotenoids.lycopene epsilon cyclase'	'(at5g57030 : 749.0) Lutein-deficient 2 (LUT2) required for lutein biosynthesis, member of the xanthophyll class of carotenoids. Encodes lycopene epsilon cyclase; LUTEIN DEFICIENT 2 (LUT2); CONTAINS InterPro DOMAIN/s: Lycopene beta/epsilon cyclase (InterPro:IPR008671), Lycopene cyclase, beta/epsilon (InterPro:IPR010108); BEST Arabidopsis thaliana protein match is: lycopene cyclase (TAIR:AT3G10230…	K06444|1|0.0|822|vvi:100259482|lycopene epsilon-cyclase [EC:5.5.1.18]	No	No	Yes	No
CL3183.Contig2_VfEP_Reference	'16.1.4.6'	'secondary metabolism.isoprenoids.carotenoids.carotenoid beta ring hydroxylase'	'(at4g25700 : 374.0) Converts beta-carotene to zeaxanthin via cryptoxanthin.; beta-hydroxylase 1 (BETA-OHASE 1); FUNCTIONS IN: carotene beta-ring hydroxylase activity; INVOLVED IN: xanthophyll biosynthetic process, carotene metabolic process; LOCATED IN: endoplasmic reticulum, chloroplast; EXPRESSED IN: 21 plant structures; EXPRESSED DURING: 13 growth stages; CONTAINS InterPro DOMAIN/s: Fatty aci…	K15746|1|2e-147|520|mtr:MTR_1g100070|beta-carotene 3-hydroxylase [EC:1.14.13.129]	No	No	Yes	Yes
CL9501.Contig1_VfEP_Reference	'16.2.1.8'	'secondary metabolism.phenylpropanoids.lignin biosynthesis.F5H'	'(o81971|c71d9_soybn : 404.0) Cytochrome P450 71D9 (EC 1.14.-.-) (P450 CP3) - Glycine max (Soybean) & (loc_os02g09240.1 : 297.0) no description available & (at3g26210 : 261.0) putative cytochrome P450; "cytochrome P450, family 71, subfamily B, polypeptide 23" (CYP71B23); FUNCTIONS IN: electron carrier activity, monooxygenase activity, iron ion binding, oxygen binding, heme binding; INVOLVED IN: o…	K13267|1|2e-112|403|gmx:100814284|cytochrome P450, family 71, subfamily D, polypeptide 9 (flavonoid 6-hydroxylase) [EC:1.14.13.-]!K16085|2|2e-76|283|osa:4335091|cytochrome P450, family 99, subfamily A, polypeptide 3 (9beta-pimara-7,15-diene oxidase) [EC:1.14.13.144]!K09755|3|6e-75|279|vvi:100267863|ferulate-5-hydroxylase [EC:1.14.-.-]!K00517|4|2e-69|261|ath:AT3G26210|[EC:1.14.-.-]	No	No	No	No
Unigene20017_VfEP_Reference	'17.1.1.2.1'	'hormone metabolism.abscisic acid.synthesis-degradation.degradation.8-hydroxylase'	'(at2g29090 : 483.0) Encodes a protein with ABA 8'-hydroxylase activity, involved in ABA catabolism. Member of the CYP707A gene family. This gene predominantly accumulates in dry seeds and is up-regulated immediately following imbibition. CYP707A2 appears to play a major role in the rapid decrease in ABA levels during early seed imbibition.; "cytochrome P450, family 707, subfamily A, polypeptide …	K09843|1|0.0|685|gmx:100782541|(+)-abscisic acid 8'-hydroxylase [EC:1.14.13.93]	Yes	No	Yes	Yes
CL6629.Contig3_VfEP_Reference	'17.2.1'	'hormone metabolism.auxin.synthesis-degradation'	'(at1g51760 : 350.0) encodes a member of the six Arabidopsis IAA-amino acid conjugate hydrolase subfamily and conjugates and conjugates IAA-Ala in vitro. Gene is expressed most strongly in roots, stems, and flowers.; IAA-ALANINE RESISTANT 3 (IAR3); FUNCTIONS IN: metallopeptidase activity, IAA-Ala conjugate hydrolase activity; INVOLVED IN: proteolysis, response to wounding; LOCATED IN: endoplasmic…	K14664|1|1e-161|378|vvi:100251400|IAA-amino acid hydrolase [EC:3.5.1.-]	No	Yes	Yes	No
CL2550.Contig2_VfEP_Reference	'17.2.2'	'hormone metabolism.auxin.signal transduction'	'(at1g70940 : 836.0) A regulator of auxin efflux and involved in differential growth. PIN3 is expressed in gravity-sensing tissues, with PIN3 protein accumulating predominantly at the lateral cell surface. PIN3 localizes to the plasma membrane and to vesicles. In roots, PIN3 is expressed without pronounced polarity in tiers two and three of the columella cells, at the basal side of vascular cells…	K13947|1|0.0|967|gmx:100791394|auxin efflux carrier family	Yes	Yes	No	No
CL2607.Contig1_VfEP_Reference	'17.2.3'	'hormone metabolism.auxin.induced-regulated-responsive-activated'	'(loc_os10g28320.1 : 466.0) no description available & (at1g60710 : 370.0) Encodes ATB2.; ATB2; FUNCTIONS IN: oxidoreductase activity; INVOLVED IN: response to cadmium ion; EXPRESSED IN: 23 plant structures; EXPRESSED DURING: 14 growth stages; CONTAINS InterPro DOMAIN/s: Aldo/keto reductase (InterPro:IPR001395), Aldo/keto reductase subgroup (InterPro:IPR020471); BEST Arabidopsis thaliana protein …	K05275|1|3e-44|177|zma:100272747|pyridoxine 4-dehydrogenase [EC:1.1.1.65]!K00064|2|7e-24|110|ath:AT4G33670|D-threo-aldose 1-dehydrogenase [EC:1.1.1.122]	Yes	No	No	No
Unigene27905_VfEP_Reference	'17.2.3'	'hormone metabolism.auxin.induced-regulated-responsive-activated'	'(at5g20730 : 226.0) Encodes an auxin-regulated transcriptional activator. Activates expression of IAA1 and IAA9 in the presence of auxin. Mutants affect blue light and gravitropic and auxin mediated growth responses. Together with AUX19, it is involved in the response to ethylene. In the arf7 arf19 double mutant, several auxin-responsive genes (e.g. IAA5, LBD16, LBD29 and LBD33) are no longer up…	K14486|1|4e-61|232|pop:POPTR_589324|auxin response factor	No	No	No	No
Unigene30199_VfEP_Reference	'17.2.3'	'hormone metabolism.auxin.induced-regulated-responsive-activated'	'(at3g62100 : 130.0) Encodes a member of the Aux/IAA family of proteins implicated in auxin signaling. IAA30 lacks the conserved degron (domain II) found in many family members. IAA30 transcripts are induced by auxin treatment and accumulate preferentially in the quiescent center cells of the root meristem. Overexpression of IAA30 leads to defects in gravitropism, root development, root meristem …	K14484|1|2e-17|87.4|ath:AT5G25890|auxin-responsive protein IAA	No	No	No	No
Unigene24671_VfEP_Reference	'17.2.3'	'hormone metabolism.auxin.induced-regulated-responsive-activated'	'(loc_os10g28320.1 : 73.9) no description available & (at1g10810 : 65.9) NAD(P)-linked oxidoreductase superfamily protein; FUNCTIONS IN: oxidoreductase activity, aldo-keto reductase activity; INVOLVED IN: oxidation reduction; LOCATED IN: cellular_component unknown; EXPRESSED IN: root; CONTAINS InterPro DOMAIN/s: Aldo/keto reductase (InterPro:IPR001395); BEST Arabidopsis thaliana protein match is:…	No annotation	No	Yes	No	Yes
Unigene18431_VfEP_Reference	'17.3.1.1.5'	'hormone metabolism.brassinosteroid.synthesis-degradation.BRs.metabolic regulation'	'(at2g26710 : 777.0) Encodes a member of the cytochrome p450 family that serves as a control point between multiple photoreceptor systems and brassinosteroid signal transduction. Involved in brassinolide metabolism. Mediates response to a variety of light signals including hypocotyl elongation and cotyledon expansion.; PHYB ACTIVATION TAGGED SUPPRESSOR 1 (BAS1); FUNCTIONS IN: steroid hydroxylase …	K15639|1|0.0|810|aly:ARALYDRAFT_901457|cytochrome P450, family 734, subfamily A, polypeptide 1 (PHYB activation tagged suppressor 1) [EC:1.14.-.-]!K10717|3|2e-100|365|gmx:100812567|cytokinin trans-hydroxylase	Yes	Yes	No	No
CL6805.Contig1_VfEP_Reference	'17.4.1'	'hormone metabolism.cytokinin.synthesis-degradation'	'(at5g56970 : 592.0) It encodes a protein whose sequence is similar to cytokinin oxidase/dehydrogenase, which catalyzes the degradation of cytokinins.; cytokinin oxidase 3 (CKX3); FUNCTIONS IN: primary amine oxidase activity, cytokinin dehydrogenase activity; INVOLVED IN: cytokinin catabolic process; LOCATED IN: vacuole; EXPRESSED IN: 14 plant structures; EXPRESSED DURING: 6 growth stages; CONTAI…	K00279|1|0.0|870|mtr:MTR_2g039410|cytokinin dehydrogenase [EC:1.5.99.12]	Yes	No	No	Yes
Unigene23225_VfEP_Reference	'17.4.1'	'hormone metabolism.cytokinin.synthesis-degradation'	'(loc_os06g37500.1 : 109.0) no description available & (at5g56970 : 107.0) It encodes a protein whose sequence is similar to cytokinin oxidase/dehydrogenase, which catalyzes the degradation of cytokinins.; cytokinin oxidase 3 (CKX3); FUNCTIONS IN: primary amine oxidase activity, cytokinin dehydrogenase activity; INVOLVED IN: cytokinin catabolic process; LOCATED IN: vacuole; EXPRESSED IN: 14 plant…	K00279|1|4e-64|242|mtr:MTR_2g039410|cytokinin dehydrogenase [EC:1.5.99.12]	Yes	No	No	Yes
CL1213.Contig1_VfEP_Reference	'17.4.2'	'hormone metabolism.cytokinin.signal transduction'	'(at1g27320 : 237.0) Encodes a histidine kinases, a cytokinin receptor that controls cytokinin-mediated leaf longevity through a specific phosphorylation of the response regulator, ARR2.; histidine kinase 3 (HK3); CONTAINS InterPro DOMAIN/s: Signal transduction histidine kinase, homodimeric (InterPro:IPR009082), CHASE (InterPro:IPR006189), Signal transduction histidine kinase, core (InterPro:IPR0…	K14489|1|1e-70|262|gmx:100801546|arabidopsis histidine kinase 2/3/4 (cytokinin receptor) [EC:2.7.13.3]	Yes	No	No	Yes
Unigene15922_VfEP_Reference	'17.5.1'	'hormone metabolism.ethylene.synthesis-degradation'	'(at1g06620 : 200.0) encodes a protein whose sequence is similar to a 2-oxoglutarate-dependent dioxygenase; 2-oxoglutarate (2OG) and Fe(II)-dependent oxygenase superfamily protein; CONTAINS InterPro DOMAIN/s: Oxoglutarate/iron-dependent oxygenase (InterPro:IPR005123); BEST Arabidopsis thaliana protein match is: 2-oxoglutarate (2OG) and Fe(II)-dependent oxygenase superfamily protein (TAIR:AT3G6140…	K13229|1|2e-49|193|zma:541977|2,4-dihydroxy-1,4-benzoxazin-3-one-glucoside dioxygenase [EC:1.14.20.2]!K06892|2|1e-34|144|pop:POPTR_550478|!K05277|3|3e-29|126|vvi:100233142|leucoanthocyanidin dioxygenase [EC:1.14.11.19]!K00475|5|7e-29|125|mtr:MTR_8g075890|naringenin 3-dioxygenase [EC:1.14.11.9]	No	No	Yes	Yes
CL1974.Contig2_VfEP_Reference	'17.5.1'	'hormone metabolism.ethylene.synthesis-degradation'	'(at1g06620 : 282.0) encodes a protein whose sequence is similar to a 2-oxoglutarate-dependent dioxygenase; 2-oxoglutarate (2OG) and Fe(II)-dependent oxygenase superfamily protein; CONTAINS InterPro DOMAIN/s: Oxoglutarate/iron-dependent oxygenase (InterPro:IPR005123); BEST Arabidopsis thaliana protein match is: 2-oxoglutarate (2OG) and Fe(II)-dependent oxygenase superfamily protein (TAIR:AT3G6140…	K13229|1|2e-76|285|zma:541977|2,4-dihydroxy-1,4-benzoxazin-3-one-glucoside dioxygenase [EC:1.14.20.2]!K06892|2|4e-50|197|pop:POPTR_550478|!K00475|3|1e-38|159|gmx:732548|naringenin 3-dioxygenase [EC:1.14.11.9]!K05282|4|1e-36|152|bdi:100837430|gibberellin 20-oxidase [EC:1.14.11.12]	No	Yes	No	No
Unigene8223_VfEP_Reference	'17.6.3'	'hormone metabolism.gibberelin.induced-regulated-responsive-activated'	'(at5g15230 : 65.1) gibberellin-regulated (GASA4); GAST1 protein homolog 4 (GASA4); FUNCTIONS IN: molecular_function unknown; INVOLVED IN: response to gibberellin stimulus, gibberellic acid mediated signaling pathway; EXPRESSED IN: 23 plant structures; EXPRESSED DURING: 14 growth stages; CONTAINS InterPro DOMAIN/s: Gibberellin regulated protein (InterPro:IPR003854); BEST Arabidopsis thaliana prot…	No annotation	No	No	No	No
Unigene8224_VfEP_Reference	'17.6.3'	'hormone metabolism.gibberelin.induced-regulated-responsive-activated'	'(at1g74670 : 67.8) Gibberellin-regulated family protein; FUNCTIONS IN: molecular_function unknown; INVOLVED IN: in 6 processes; LOCATED IN: endomembrane system; EXPRESSED IN: 21 plant structures; EXPRESSED DURING: 13 growth stages; CONTAINS InterPro DOMAIN/s: Gibberellin regulated protein (InterPro:IPR003854); BEST Arabidopsis thaliana protein match is: GAST1 protein homolog 4 (TAIR:AT5G15230.1)…	No annotation	No	No	No	No
Unigene9254_VfEP_Reference	'17.6.3'	'hormone metabolism.gibberelin.induced-regulated-responsive-activated'	'(at1g74670 : 150.0) Gibberellin-regulated family protein; FUNCTIONS IN: molecular_function unknown; INVOLVED IN: in 6 processes; LOCATED IN: endomembrane system; EXPRESSED IN: 21 plant structures; EXPRESSED DURING: 13 growth stages; CONTAINS InterPro DOMAIN/s: Gibberellin regulated protein (InterPro:IPR003854); BEST Arabidopsis thaliana protein match is: GAST1 protein homolog 4 (TAIR:AT5G15230.1…	No annotation	No	No	Yes	Yes
Unigene2904_VfEP_Reference	'17.7.1.2'	'hormone metabolism.jasmonate.synthesis-degradation.lipoxygenase'	'(p24095|loxx_soybn : 288.0) Seed lipoxygenase (EC 1.13.11.12) - Glycine max (Soybean) & (loc_os03g49380.3 : 238.0) no description available & (at3g22400 : 235.0) LOX5; FUNCTIONS IN: oxidoreductase activity, acting on single donors with incorporation of molecular oxygen, incorporation of two atoms of oxygen, lipoxygenase activity, iron ion binding, metal ion binding; INVOLVED IN: root development…	K15718|1|3e-75|278|gmx:100127399|linoleate 9S-lipoxygenase [EC:1.13.11.58]	No	No	No	No
Unigene38064_VfEP_Reference	'20.1'	'stress.biotic'	'(loc_os04g40440.1 : 133.0) no description available & (at3g05660 : 117.0) receptor like protein 33 (RLP33); FUNCTIONS IN: kinase activity; INVOLVED IN: signal transduction, defense response; LOCATED IN: chloroplast; EXPRESSED IN: 10 plant structures; EXPRESSED DURING: 10 growth stages; CONTAINS InterPro DOMAIN/s: Leucine-rich repeat, typical subtype (InterPro:IPR003591), Leucine-rich repeat-cont…	K13415|1|7e-25|110|pop:POPTR_650846|protein brassinosteroid insensitive 1 [EC:2.7.10.1 2.7.11.1]	No	No	No	No
Unigene8861_VfEP_Reference	'20.1'	'stress.biotic'	'(q40374|pr1_medtr : 325.0) Pathogenesis-related protein PR-1 precursor - Medicago truncatula (Barrel medic) & (loc_os02g54540.1 : 202.0) no description available & (at4g30320 : 195.0) CAP (Cysteine-rich secretory proteins, Antigen 5, and Pathogenesis-related 1 protein) superfamily protein; FUNCTIONS IN: molecular_function unknown; INVOLVED IN: biological_process unknown; LOCATED IN: endomembrane…	K13449|1|4e-43|172|rcu:RCOM_1381930|pathogenesis-related protein 1	Yes	Yes	Yes	Yes
Unigene21384_VfEP_Reference	'20.1.7'	'stress.biotic.PR-proteins'	'(loc_os08g42840.1 : 236.0) no description available & (at2g34930 : 223.0) disease resistance family protein / LRR family protein; INVOLVED IN: signal transduction, defense response to fungus, defense response; LOCATED IN: cell wall; EXPRESSED IN: 10 plant structures; EXPRESSED DURING: 7 growth stages; CONTAINS InterPro DOMAIN/s: Leucine-rich repeat-containing N-terminal domain, type 2 (InterPro:…	K13415|1|2e-44|177|aly:ARALYDRAFT_912402|protein brassinosteroid insensitive 1 [EC:2.7.10.1 2.7.11.1]	No	No	No	No
Unigene20018_VfEP_Reference	'26.10'	'misc.cytochrome P450'	'(at2g29090 : 78.6) Encodes a protein with ABA 8'-hydroxylase activity, involved in ABA catabolism. Member of the CYP707A gene family. This gene predominantly accumulates in dry seeds and is up-regulated immediately following imbibition. CYP707A2 appears to play a major role in the rapid decrease in ABA levels during early seed imbibition.; "cytochrome P450, family 707, subfamily A, polypeptide 2…	K09843|1|2e-26|115|gmx:100782541|(+)-abscisic acid 8'-hydroxylase [EC:1.14.13.93]	Yes	No	No	No
CL126.Contig4_VfEP_Reference	'26.22'	'misc.short chain dehydrogenase/reductase (SDR)'	'(loc_os04g10010.1 : 258.0) no description available & (at1g52340 : 228.0) Encodes a cytosolic short-chain dehydrogenase/reductase involved in the conversion of xanthoxin to ABA-aldehyde during ABA biosynthesis. Mutants are insensitive to sucrose and glucose.; ABA DEFICIENT 2 (ABA2); CONTAINS InterPro DOMAIN/s: NAD(P)-binding domain (InterPro:IPR016040), Glucose/ribitol dehydrogenase (InterPro:IP…	K13070|1|2e-76|284|osa:4335093|momilactone-A synthase [EC:1.1.1.295]!K09841|2|6e-72|269|pop:POPTR_547844|xanthoxin dehydrogenase [EC:1.1.1.288]	No	No	No	No
CL126.Contig4_VfEP_Reference	'26.22'	'misc.short chain dehydrogenase/reductase (SDR)'	'(loc_os04g10010.1 : 258.0) no description available & (at1g52340 : 228.0) Encodes a cytosolic short-chain dehydrogenase/reductase involved in the conversion of xanthoxin to ABA-aldehyde during ABA biosynthesis. Mutants are insensitive to sucrose and glucose.; ABA DEFICIENT 2 (ABA2); CONTAINS InterPro DOMAIN/s: NAD(P)-binding domain (InterPro:IPR016040), Glucose/ribitol dehydrogenase (InterPro:IP…	K13070|1|2e-76|284|osa:4335093|momilactone-A synthase [EC:1.1.1.295]!K09841|2|6e-72|269|pop:POPTR_547844|xanthoxin dehydrogenase [EC:1.1.1.288]	No	No	No	No
CL6859.Contig1_VfEP_Reference	'26.22'	'misc.short chain dehydrogenase/reductase (SDR)'	'(at3g47360 : 115.0) Encodes a putative hydroxysteroid dehydrogenase (HSD). Genes that encode HSD include: At5g50600 and At5g50700 (HSD1), At3g47350(HSD2), At3g47360(HSD3), At5g50590 and At5g50690(HSD4), At5g50770(HSD6) (Plant Cell Physiology 50:1463). Two copies of HSD1 and HSD4 exist due to a gene duplication event. In Plant Physiology 145:87, At5g50690 is HSD7, At4g10020 is HSD5.; hydroxystero…	K13237|1|7e-06|48.5|vvi:100248493|peroxisomal 2,4-dienoyl-CoA reductase [EC:1.3.1.34]!K09841|2|9e-06|48.1|osa:4334535|xanthoxin dehydrogenase [EC:1.1.1.288]	Yes	No	Yes	Yes
CL7041.Contig2_VfEP_Reference	'26.22'	'misc.short chain dehydrogenase/reductase (SDR)'	'(at5g02540 : 419.0) NAD(P)-binding Rossmann-fold superfamily protein; FUNCTIONS IN: oxidoreductase activity, binding, catalytic activity; INVOLVED IN: oxidation reduction, metabolic process; EXPRESSED IN: 22 plant structures; EXPRESSED DURING: 13 growth stages; CONTAINS InterPro DOMAIN/s: NAD(P)-binding domain (InterPro:IPR016040), Glucose/ribitol dehydrogenase (InterPro:IPR002347), Short-chain …	K00100|1|3e-32|138|olu:OSTLU_36252|[EC:1.1.1.-]!K00218|2|9e-29|126|ath:AT1G03630|protochlorophyllide reductase [EC:1.3.1.33]	No	No	No	Yes
CL10706.Contig1_VfEP_Reference	'26.28'	'misc.GDSL-motif lipase'	'(at5g33370 : 379.0) GDSL-like Lipase/Acylhydrolase superfamily protein; FUNCTIONS IN: hydrolase activity, acting on ester bonds, carboxylesterase activity; INVOLVED IN: lipid metabolic process; LOCATED IN: endomembrane system; EXPRESSED IN: 15 plant structures; EXPRESSED DURING: 7 growth stages; CONTAINS InterPro DOMAIN/s: Lipase, GDSL (InterPro:IPR001087); BEST Arabidopsis thaliana protein matc…	K01206|1|3e-11|67.8|ath:AT1G67830|alpha-L-fucosidase [EC:3.2.1.51]!K00514|3|4e-10|63.9|rcu:RCOM_1428040|zeta-carotene desaturase [EC:1.3.5.6]	No	No	Yes	No
Unigene12508_VfEP_Reference	'26.7'	'misc.oxidases - copper, flavone etc'	'(at5g11320 : 559.0) Belongs to the YUC gene family. Encodes a predicted flavin monooxygenase YUC4 involved in auxin biosynthesis and plant development.; YUCCA4 (YUC4); FUNCTIONS IN: NADP or NADPH binding, oxidoreductase activity, monooxygenase activity, FAD binding, flavin-containing monooxygenase activity; INVOLVED IN: in 7 processes; EXPRESSED IN: 12 plant structures; EXPRESSED DURING: 6 growt…	K11816|1|0.0|751|mtr:MTR_1g011630|YUCCA family monooxygenase [EC:1.14.13.-]	No	No	Yes	No
Unigene14539_VfEP_Reference	'27.3.20'	'RNA.regulation of transcription.G2-like transcription factor family, GARP'	'(at5g16560 : 163.0) Encodes a KANADI protein (KAN) that regulates organ polarity in Arabidopsis. KAN is required for abaxial identity in both leaves and carpels, and encodes a nuclear-localized protein in the GARP family of putative transcription factors. Together with KAN2, this gene appears to be involved in the development of the carpel and the outer integument of the ovule.Along with KAN2 an…	K14491|1|5e-11|66.6|aly:ARALYDRAFT_486765|two-component response regulator ARR-B family	No	No	No	No
Unigene33780_VfEP_Reference	'27.3.20'	'RNA.regulation of transcription.G2-like transcription factor family, GARP'	'(at5g42630 : 172.0) Encodes a member of the KANADI family of putative transcription factors. Involved in integument formation during ovule development and expressed at the boundary between the inner and outer integuments. It is essential for directing laminar growth of the inner integument.Along with KAN1 and KAN2, KAN4 is involved in proper localization of PIN1 in early embryogenesis.; ABERRANT…	K14491|1|4e-10|62.8|aly:ARALYDRAFT_474061|two-component response regulator ARR-B family	Yes	No	Yes	Yes
Unigene9826_VfEP_Reference	'27.3.35'	'RNA.regulation of transcription.bZIP transcription factor family'	'(at1g08320 : 500.0) bZIP transcription factor family protein; FUNCTIONS IN: DNA binding, sequence-specific DNA binding transcription factor activity; INVOLVED IN: regulation of transcription, DNA-dependent; EXPRESSED IN: 9 plant structures; EXPRESSED DURING: 6 growth stages; CONTAINS InterPro DOMAIN/s: Basic-leucine zipper (bZIP) transcription factor (InterPro:IPR004827), bZIP transcription fact…	K14431|1|0.0|843|mtr:MTR_2g086420|transcription factor TGA	No	Yes	No	Yes
CL7332.Contig2_VfEP_Reference	'27.3.4'	'RNA.regulation of transcription.ARF, Auxin Response Factor family'	'(at4g23980 : 623.0) Encodes auxin response factor 9 (ARF9).; auxin response factor 9 (ARF9); FUNCTIONS IN: sequence-specific DNA binding transcription factor activity; INVOLVED IN: regulation of transcription, DNA-dependent; LOCATED IN: nucleus; EXPRESSED IN: 22 plant structures; EXPRESSED DURING: 13 growth stages; CONTAINS InterPro DOMAIN/s: Aux/IAA-ARF-dimerisation (InterPro:IPR011525), Transc…	K14486|1|1e-159|562|osa:4329672|auxin response factor	No	Yes	Yes	No
CL7332.Contig3_VfEP_Reference	'27.3.4'	'RNA.regulation of transcription.ARF, Auxin Response Factor family'	'(at4g23980 : 682.0) Encodes auxin response factor 9 (ARF9).; auxin response factor 9 (ARF9); FUNCTIONS IN: sequence-specific DNA binding transcription factor activity; INVOLVED IN: regulation of transcription, DNA-dependent; LOCATED IN: nucleus; EXPRESSED IN: 22 plant structures; EXPRESSED DURING: 13 growth stages; CONTAINS InterPro DOMAIN/s: Aux/IAA-ARF-dimerisation (InterPro:IPR011525), Transc…	K14486|1|7e-177|619|bdi:100842263|auxin response factor	Yes	No	No	No
Unigene37089_VfEP_Reference	'27.3.40'	'RNA.regulation of transcription.Aux/IAA family'	'(p13089|aux28_soybn : 82.0) Auxin-induced protein AUX28 - Glycine max (Soybean) & (at4g14550 : 77.4) IAA14 is a member of the Aux/IAA protein family. Involved in lateral root development. Gain of function mutation decreases auxin-inducible gene expression. Protein is localized to the nucleus. Expressed in stele and root tip epidermis. Functions as a negative regulator of ARF7/19.; indole-3-aceti…	K14484|1|4e-15|77.8|ath:AT3G23050|auxin-responsive protein IAA	Yes	Yes	No	Yes
Unigene14962_VfEP_Reference	'27.3.5'	'RNA.regulation of transcription.ARR'	'(at3g57040 : 243.0) response regulator ARR9, A two-component response regulator-like protein with a receiver domain with a conserved aspartate residue and a possible phosphorylation site and at the N-terminal half. Appears to interact with histidine kinase like genes ATHP3 and ATHP2; response regulator 9 (ARR9); CONTAINS InterPro DOMAIN/s: CheY-like (InterPro:IPR011006), Signal transduction resp…	K14492|1|4e-82|303|vvi:100243627|two-component response regulator ARR-A family	No	No	No	Yes
Unigene13281_VfEP_Reference	'27.3.6'	'RNA.regulation of transcription.bHLH,Basic Helix-Loop-Helix family'	'(at4g36930 : 174.0) Encodes a transcription factor of the bHLH protein family. Mutants have abnormal, unfused carpels and reduced seed dormancy.; SPATULA (SPT); CONTAINS InterPro DOMAIN/s: Helix-loop-helix DNA-binding domain (InterPro:IPR001092), Helix-loop-helix DNA-binding (InterPro:IPR011598); BEST Arabidopsis thaliana protein match is: basic helix-loop-helix (bHLH) DNA-binding superfamily pr…	K12126|1|6e-28|124|aly:ARALYDRAFT_471048|phytochrome-interacting factor 3!K13422|3|8e-09|60.5|gmx:100790854|transcription factor MYC2	No	No	No	No
Unigene24239_VfEP_Reference	'27.3.6'	'RNA.regulation of transcription.bHLH,Basic Helix-Loop-Helix family'	'(loc_os03g51580.1 : 160.0) no description available & (at2g22750 : 146.0) basic helix-loop-helix (bHLH) DNA-binding superfamily protein; FUNCTIONS IN: DNA binding, sequence-specific DNA binding transcription factor activity; INVOLVED IN: regulation of transcription; LOCATED IN: nucleus; EXPRESSED IN: sepal; EXPRESSED DURING: petal differentiation and expansion stage; CONTAINS InterPro DOMAIN/s: …	K13422|1|9e-21|99.8|osa:4349484|transcription factor MYC2	Yes	No	No	Yes
Unigene34335_VfEP_Reference	'27.3.6'	'RNA.regulation of transcription.bHLH,Basic Helix-Loop-Helix family'	'(loc_os04g51070.1 : 201.0) no description available & (at1g06170 : 198.0) basic helix-loop-helix (bHLH) DNA-binding superfamily protein; FUNCTIONS IN: DNA binding, sequence-specific DNA binding transcription factor activity; INVOLVED IN: regulation of transcription; LOCATED IN: nucleus; EXPRESSED IN: 6 plant structures; EXPRESSED DURING: 4 anthesis, petal differentiation and expansion stage, E e…	K13422|1|7e-16|82.8|mtr:MTR_8g067280|transcription factor MYC2	No	No	Yes	Yes
Unigene7176_VfEP_Reference	'29.4'	'protein.postranslational modification'	'(at5g01850 : 449.0) Protein kinase superfamily protein; FUNCTIONS IN: protein serine/threonine/tyrosine kinase activity, kinase activity; INVOLVED IN: protein amino acid phosphorylation; EXPRESSED IN: 22 plant structures; EXPRESSED DURING: 13 growth stages; CONTAINS InterPro DOMAIN/s: Protein kinase, ATP binding site (InterPro:IPR017441), Serine/threonine-protein kinase domain (InterPro:IPR00229…	K04424|1|2e-40|165|aly:ARALYDRAFT_909157|sterile alpha motif and leucine zipper containing kinase AZK [EC:2.7.11.25]!K14510|3|9e-38|156|vvi:100240856|serine/threonine-protein kinase CTR1 [EC:2.7.11.1]	No	No	No	Yes
Unigene23084_VfEP_Reference	'30.2.2'	'signalling.receptor kinases.leucine rich repeat II'	'(at5g45780 : 783.0) Leucine-rich repeat protein kinase family protein; FUNCTIONS IN: protein serine/threonine kinase activity, kinase activity, ATP binding; INVOLVED IN: transmembrane receptor protein tyrosine kinase signaling pathway, protein amino acid phosphorylation; LOCATED IN: endomembrane system; EXPRESSED IN: 6 plant structures; EXPRESSED DURING: F mature embryo stage, petal differentiat…	K13418|1|2e-150|531|pop:POPTR_913861|somatic embryogenesis receptor kinase 1 [EC:2.7.10.1 2.7.11.1]!K13416|5|3e-147|520|ath:AT4G33430|brassinosteroid insensitive 1-associated receptor kinase 1 [EC:2.7.10.1 2.7.11.1]	Yes	No	No	Yes
Unigene25222_VfEP_Reference	'30.2.3'	'signalling.receptor kinases.leucine rich repeat III'	'(at1g48480 : 609.0) Arabidopsis thaliana receptor-like protein kinase (RKL1) gene; receptor-like kinase 1 (RKL1); FUNCTIONS IN: protein serine/threonine kinase activity, kinase activity, ATP binding; INVOLVED IN: transmembrane receptor protein tyrosine kinase signaling pathway, protein amino acid phosphorylation; LOCATED IN: plasma membrane; EXPRESSED IN: 23 plant structures; EXPRESSED DURING: 1…	K10576|1|6e-84|310|vvi:100250088|ubiquitin-conjugating enzyme E2 H [EC:6.3.2.19]!K13415|2|9e-66|250|sbi:SORBI_03g032990|protein brassinosteroid insensitive 1 [EC:2.7.10.1 2.7.11.1]	No	No	Yes	No
Unigene7088_VfEP_Reference	'30.2.8.2'	'signalling.receptor kinases.leucine rich repeat VIII.VIII-2'	'(at1g53430 : 240.0) Leucine-rich repeat transmembrane protein kinase; FUNCTIONS IN: kinase activity; INVOLVED IN: protein amino acid phosphorylation; LOCATED IN: plasma membrane; EXPRESSED IN: 23 plant structures; EXPRESSED DURING: 13 growth stages; CONTAINS InterPro DOMAIN/s: Serine/threonine-protein kinase domain (InterPro:IPR002290), Leucine-rich repeat (InterPro:IPR001611), Serine-threonine/…	K13418|1|7e-17|85.5|aly:ARALYDRAFT_895025|somatic embryogenesis receptor kinase 1 [EC:2.7.10.1 2.7.11.1]!K13416|3|9e-17|85.1|ath:AT4G33430|brassinosteroid insensitive 1-associated receptor kinase 1 [EC:2.7.10.1 2.7.11.1]	No	Yes	No	Yes
CL5215.Contig1_VfEP_Reference	'30.3'	'signalling.calcium'	'(at3g21180 : 627.0) one of the type IIB calcium pump isoforms. encodes an autoinhibited Ca(2+)-ATPase that contains an N-terminal calmodulin binding autoinhibitory domain.; autoinhibited Ca(2+)-ATPase 9 (ACA9); FUNCTIONS IN: calcium-transporting ATPase activity, calmodulin binding; INVOLVED IN: single fertilization, pollen development; LOCATED IN: plasma membrane; EXPRESSED IN: 11 plant structur…	K01537|1|5e-180|628|aly:ARALYDRAFT_479638|Ca2+-transporting ATPase [EC:3.6.3.8]	Yes	No	No	Yes
CL6375.Contig1_VfEP_Reference	'30.3'	'signalling.calcium'	'(at3g21180 : 349.0) one of the type IIB calcium pump isoforms. encodes an autoinhibited Ca(2+)-ATPase that contains an N-terminal calmodulin binding autoinhibitory domain.; autoinhibited Ca(2+)-ATPase 9 (ACA9); FUNCTIONS IN: calcium-transporting ATPase activity, calmodulin binding; INVOLVED IN: single fertilization, pollen development; LOCATED IN: plasma membrane; EXPRESSED IN: 11 plant structur…	K01537|1|6e-112|401|ath:AT3G21180|Ca2+-transporting ATPase [EC:3.6.3.8]	Yes	No	No	No
Unigene16797_VfEP_Reference	'30.3'	'signalling.calcium'	'(at3g21180 : 316.0) one of the type IIB calcium pump isoforms. encodes an autoinhibited Ca(2+)-ATPase that contains an N-terminal calmodulin binding autoinhibitory domain.; autoinhibited Ca(2+)-ATPase 9 (ACA9); FUNCTIONS IN: calcium-transporting ATPase activity, calmodulin binding; INVOLVED IN: single fertilization, pollen development; LOCATED IN: plasma membrane; EXPRESSED IN: 11 plant structur…	K01537|1|4e-104|375|aly:ARALYDRAFT_479638|Ca2+-transporting ATPase [EC:3.6.3.8]	Yes	No	Yes	Yes
Unigene26807_VfEP_Reference	'30.3'	'signalling.calcium'	'(at2g38800 : 204.0) Plant calmodulin-binding protein-related; CONTAINS InterPro DOMAIN/s: Calmodulin-binding protein, plant (InterPro:IPR012417); BEST Arabidopsis thaliana protein match is: Plant calmodulin-binding protein-related (TAIR:AT3G54570.1); Has 4321 Blast hits to 2381 proteins in 392 species: Archae - 26; Bacteria - 2334; Metazoa - 540; Fungi - 255; Plants - 198; Viruses - 28; Other Eu…	No annotation	Yes	Yes	No	No
Unigene9680_VfEP_Reference	'30.3'	'signalling.calcium'	'(at4g29900 : 227.0) one of the type IIB calcium pump isoforms. encodes an autoinhibited Ca(2+)-ATPase that contains an N-terminal calmodulin binding autoinhibitory domain.; autoinhibited Ca(2+)-ATPase 10 (ACA10); FUNCTIONS IN: calcium-transporting ATPase activity, calmodulin binding; INVOLVED IN: shoot development, inflorescence morphogenesis; LOCATED IN: plasma membrane; EXPRESSED IN: 25 plant …	K01537|1|3e-76|283|aly:ARALYDRAFT_479638|Ca2+-transporting ATPase [EC:3.6.3.8]	Yes	No	Yes	No
Unigene26940_VfEP_Reference	'30.3'	'signalling.calcium'	'(at1g27460 : 764.0) encodes a calmodulin-binding protein that is expressed in pollen, suspension culture cells, flowers, and fruits.; no pollen germination related 1 (NPGR1); FUNCTIONS IN: calmodulin binding; INVOLVED IN: biological_process unknown; LOCATED IN: plasma membrane; EXPRESSED IN: 23 plant structures; EXPRESSED DURING: 13 growth stages; CONTAINS InterPro DOMAIN/s: Tetratricopeptide-li…	K09667|1|1e-08|60.8|mtr:MTR_1g079510|polypeptide N-acetylglucosaminyltransferase [EC:2.4.1.-]	No	No	No	Yes
CL10577.Contig1_VfEP_Reference	'30.3'	'signalling.calcium'	'(at5g04220 : 662.0) SYTC; FUNCTIONS IN: molecular_function unknown; INVOLVED IN: biological_process unknown; LOCATED IN: endomembrane system; EXPRESSED IN: 19 plant structures; EXPRESSED DURING: 10 growth stages; CONTAINS InterPro DOMAIN/s: C2 membrane targeting protein (InterPro:IPR018029), C2 calcium/lipid-binding domain, CaLB (InterPro:IPR008973), C2 region (InterPro:IPR020477), C2 calcium-de…	K05857|1|1e-05|50.4|pop:POPTR_875869|phosphatidylinositol phospholipase C, delta [EC:3.1.4.11]	No	No	No	No
Unigene27221_VfEP_Reference	'31.1'	'cell.organisation'	'(loc_os12g06520.1 : 201.0) no description available & (at1g43700 : 196.0) Encodes a VirE2-interacting protein. VIP1 mediates nuclear translocation of VirE2 via its amino half, and interacts with histone H2A via it carboxyl half.; VIRE2-interacting protein 1 (VIP1); FUNCTIONS IN: protein binding, sequence-specific DNA binding transcription factor activity; INVOLVED IN: cellular response to sulfat…	K14432|1|1e-07|56.2|osa:4327590|ABA responsive element binding factor!K09060|2|1e-07|56.2|ath:AT2G46270|plant G-box-binding factor	No	No	No	Yes
CL8811.Contig1_VfEP_Reference	'31.3'	'cell.cycle'	'(at1g70210 : 332.0) Encodes a D-type cyclin that physically interacts with CDC2A. Its expression is upregulated early during germination.; CYCLIN D1;1 (CYCD1;1); FUNCTIONS IN: cyclin-dependent protein kinase regulator activity; INVOLVED IN: G1 phase of mitotic cell cycle, regulation of cell cycle; LOCATED IN: nucleus; EXPRESSED IN: 23 plant structures; EXPRESSED DURING: 13 growth stages; CONTAIN…	K10151|1|3e-50|198|pop:POPTR_804326|cyclin D2!K14505|2|2e-41|169|ath:AT4G34160|cyclin D3, plant	Yes	Yes	Yes	Yes
Unigene20038_VfEP_Reference	'31.3'	'cell.cycle'	'(at4g34160 : 269.0) encodes a cyclin D-type protein involved in the switch from cell proliferation to the final stages of differentiation. The gene is transcriptionally regulated by cytokinin and brassinosteroid. Protein interacts with cyclin-dependent kinase inhibitor ICK1.; CYCLIN D3;1 (CYCD3;1); CONTAINS InterPro DOMAIN/s: Cyclin, C-terminal (InterPro:IPR004367), Cyclin D (InterPro:IPR015451)…	K14505|1|4e-101|367|vvi:100264093|cyclin D3, plant	No	No	No	No
CL6295.Contig3_VfEP_Reference	'34.22'	'transport.cyclic nucleotide or calcium regulated channels'	'(at5g54250 : 157.0) member of Cyclic nucleotide gated channel family, downstream component of the signaling pathways leading to HR resistance. mutant plants exhibit gene-for-gene disease resistance against avirulent Pseudomonas syringae despite the near-complete absence of the hypersensitive response (HR). Salicylic acid accumulation in dnd2 mutants is completely PAD4-independent.; cyclic nucleo…	K05391|1|5e-31|130|osa:4339240|cyclic nucleotide gated channel, other eukaryote	Yes	Yes	Yes	Yes
CL1078.Contig2_VfEP_Reference	'34.3'	'transport.amino acids'	'(q9fel7|lax2_medtr : 899.0) Auxin transporter-like protein 2 (AUX1-like protein 2) (MtLAX2) - Medicago truncatula (Barrel medic) & (at2g38120 : 814.0) Encodes an auxin influx transporter. AUX1 resides at the apical plasma membrane of protophloem cells and at highly dynamic subpopulations of Golgi apparatus and endosomes in all cell types. AUX1 action in the lateral root cap and/or epidermal cell…	K13946|1|0.0|965|mtr:MTR_7g067450|auxin influx carrier (AUX1 LAX family)	Yes	No	No	No
Unigene31590_VfEP_Reference	'34.3'	'transport.amino acids'	'(loc_os04g47420.1 : 597.0) no description available & (at1g47670 : 561.0) Transmembrane amino acid transporter family protein; FUNCTIONS IN: amino acid transmembrane transporter activity; INVOLVED IN: amino acid transport; LOCATED IN: plasma membrane, membrane; EXPRESSED IN: 20 plant structures; EXPRESSED DURING: 13 growth stages; CONTAINS InterPro DOMAIN/s: Amino acid transporter, transmembrane…	K15015|1|2e-11|68.9|gmx:100810530|solute carrier family 32 (vesicular inhibitory amino acid transporter)!K13946|4|2e-09|62.8|ppp:PHYPADRAFT_148519|auxin influx carrier (AUX1 LAX family)	No	No	No	No
CL4892.Contig1_VfEP_Reference	'35.1'	'not assigned.no ontology'	'(at1g78230 : 417.0) Outer arm dynein light chain 1 protein; INVOLVED IN: biological_process unknown; LOCATED IN: vacuole; CONTAINS InterPro DOMAIN/s: Leucine-rich repeat, typical subtype (InterPro:IPR003591), Leucine-rich repeat (InterPro:IPR001611); BEST Arabidopsis thaliana protein match is: Outer arm dynein light chain 1 protein (TAIR:AT4G03260.2); Has 24271 Blast hits to 14439 proteins in 74…	K13415|1|2e-07|56.6|vvi:100252647|protein brassinosteroid insensitive 1 [EC:2.7.10.1 2.7.11.1]!K08286|2|3e-06|52.8|ath:AT4G28490|protein-serine/threonine kinase [EC:2.7.11.-]	No	Yes	No	No
CL8875.Contig1_VfEP_Reference	'35.1'	'not assigned.no ontology'	'(loc_os03g32580.1 : 295.0) no description available & (at3g43740 : 273.0) Leucine-rich repeat (LRR) family protein; INVOLVED IN: signal transduction; LOCATED IN: endomembrane system; EXPRESSED IN: 22 plant structures; EXPRESSED DURING: 13 growth stages; CONTAINS InterPro DOMAIN/s: Leucine-rich repeat-containing N-terminal domain, type 2 (InterPro:IPR013210), Leucine-rich repeat (InterPro:IPR0016…	K13416|1|5e-64|243|vvi:100253855|brassinosteroid insensitive 1-associated receptor kinase 1 [EC:2.7.10.1 2.7.11.1]!K13418|2|8e-62|235|vvi:100247683|somatic embryogenesis receptor kinase 1 [EC:2.7.10.1 2.7.11.1]	Yes	No	Yes	Yes
Unigene10085_VfEP_Reference	'35.1'	'not assigned.no ontology'	'(at5g06570 : 219.0) alpha/beta-Hydrolases superfamily protein; FUNCTIONS IN: hydrolase activity; INVOLVED IN: metabolic process; LOCATED IN: cellular_component unknown; EXPRESSED IN: 6 plant structures; EXPRESSED DURING: petal differentiation and expansion stage; CONTAINS InterPro DOMAIN/s: Alpha/beta hydrolase fold-3 (InterPro:IPR013094); BEST Arabidopsis thaliana protein match is: carboxyester…	K14493|1|6e-30|128|ppp:PHYPADRAFT_118478|gibberellin receptor GID1 [EC:3.-.-.-]	No	Yes	No	Yes
Unigene11434_VfEP_Reference	'35.1'	'not assigned.no ontology'	'(at5g06570 : 139.0) alpha/beta-Hydrolases superfamily protein; FUNCTIONS IN: hydrolase activity; INVOLVED IN: metabolic process; LOCATED IN: cellular_component unknown; EXPRESSED IN: 6 plant structures; EXPRESSED DURING: petal differentiation and expansion stage; CONTAINS InterPro DOMAIN/s: Alpha/beta hydrolase fold-3 (InterPro:IPR013094); BEST Arabidopsis thaliana protein match is: carboxyester…	K13258|1|2e-09|58.5|gmx:547489|2-hydroxyisoflavanone dehydratase [EC:4.2.1.105]!K14493|2|2e-06|48.5|pop:POPTR_834505|gibberellin receptor GID1 [EC:3.-.-.-]	No	Yes	No	Yes
Unigene21805_VfEP_Reference	'35.1'	'not assigned.no ontology'	'(at2g38310 : 240.0) Encodes a member of the PYR (pyrabactin resistance )/PYL(PYR1-like)/RCAR (regulatory components of ABA receptor) family proteins with 14 members. PYR/PYL/RCAR family proteins function as abscisic acid sensors. Mediate ABA-dependent regulation of protein phosphatase 2Cs ABI1 and ABI2.; PYR1-like 4 (PYL4); CONTAINS InterPro DOMAIN/s: Polyketide cyclase/dehydrase (InterPro:IPR01…	K14496|1|4e-78|289|pop:POPTR_907261|abscisic acid receptor PYR/PYL family	No	Yes	Yes	No
Unigene8031_VfEP_Reference	'35.1'	'not assigned.no ontology'	'(at5g21090 : 350.0) Leucine-rich repeat (LRR) family protein; INVOLVED IN: signal transduction; LOCATED IN: endomembrane system; EXPRESSED IN: 22 plant structures; EXPRESSED DURING: 13 growth stages; CONTAINS InterPro DOMAIN/s: Leucine-rich repeat-containing N-terminal domain, type 2 (InterPro:IPR013210), Leucine-rich repeat (InterPro:IPR001611); BEST Arabidopsis thaliana protein match is: Leuci…	K13418|1|4e-61|233|vvi:100247683|somatic embryogenesis receptor kinase 1 [EC:2.7.10.1 2.7.11.1]!K13416|3|8e-61|232|aly:ARALYDRAFT_491347|brassinosteroid insensitive 1-associated receptor kinase 1 [EC:2.7.10.1 2.7.11.1]	No	No	Yes	No
Unigene24556_VfEP_Reference	'35.2'	'not assigned.unknown'	'(at2g06040 : 517.0) CONTAINS InterPro DOMAIN/s: Leucine-rich repeat, cysteine-containing subtype (InterPro:IPR006553); BEST Arabidopsis thaliana protein match is: RNI-like superfamily protein (TAIR:AT5G21900.1); Has 5028 Blast hits to 2547 proteins in 240 species: Archae - 0; Bacteria - 125; Metazoa - 2326; Fungi - 765; Plants - 1373; Viruses - 0; Other Eukaryotes - 439 (source: NCBI BLink). & (…	K15082|1|2e-162|571|vvi:100244043|DNA repair protein RAD7!K10273|3|1e-25|117|cre:CHLREDRAFT_180209|F-box and leucine-rich repeat protein 7!K14515|4|8e-19|94.4|vvi:100267990|EIN3-binding F-box protein	No	No	No	Yes
Unigene22923_VfEP_Reference	'5.10'	'fermentation.aldehyde dehydrogenase'	'(loc_os06g15990.2 : 66.6) no description available & (at3g48000 : 60.8) Encodes a putative (NAD+) aldehyde dehydrogenase.; aldehyde dehydrogenase 2B4 (ALDH2B4); FUNCTIONS IN: 3-chloroallyl aldehyde dehydrogenase activity, aldehyde dehydrogenase (NAD) activity, ATP binding; INVOLVED IN: response to cadmium ion; LOCATED IN: mitochondrion, chloroplast; EXPRESSED IN: 24 plant structures; EXPRESSED D…	K00128|1|2e-33|138|mtr:MTR_4g107040|aldehyde dehydrogenase (NAD+) [EC:1.2.1.3]	Yes	No	No	No
WI specific down-regulated DEGs
CL7353.Contig1_VfEP_Reference	'17.2.3'	'hormone metabolism.auxin.induced-regulated-responsive-activated'	'(at5g65470 : 726.0) O-fucosyltransferase family protein; CONTAINS InterPro DOMAIN/s: GDP-fucose protein O-fucosyltransferase (InterPro:IPR019378); BEST Arabidopsis thaliana protein match is: O-fucosyltransferase family protein (TAIR:AT4G24530.1); Has 30201 Blast hits to 17322 proteins in 780 species: Archae - 12; Bacteria - 1396; Metazoa - 17338; Fungi - 3422; Plants - 5037; Viruses - 0; Other E…	No annotation	Yes	Yes	Yes	Yes
CL7353.Contig2_VfEP_Reference	'17.2.3'	'hormone metabolism.auxin.induced-regulated-responsive-activated'	'(at5g65470 : 726.0) O-fucosyltransferase family protein; CONTAINS InterPro DOMAIN/s: GDP-fucose protein O-fucosyltransferase (InterPro:IPR019378); BEST Arabidopsis thaliana protein match is: O-fucosyltransferase family protein (TAIR:AT4G24530.1); Has 30201 Blast hits to 17322 proteins in 780 species: Archae - 12; Bacteria - 1396; Metazoa - 17338; Fungi - 3422; Plants - 5037; Viruses - 0; Other E…	No annotation	No	No	Yes	No
Unigene20091_VfEP_Reference	'17.2.3'	'hormone metabolism.auxin.induced-regulated-responsive-activated'	'(at1g72430 : 80.9) SAUR-like auxin-responsive protein family ; CONTAINS InterPro DOMAIN/s: Auxin responsive SAUR protein (InterPro:IPR003676); BEST Arabidopsis thaliana protein match is: SAUR-like auxin-responsive protein family (TAIR:AT1G17345.1); Has 148 Blast hits to 148 proteins in 14 species: Archae - 0; Bacteria - 0; Metazoa - 0; Fungi - 0; Plants - 148; Viruses - 0; Other Eukaryotes - 0 (…	K14488|1|2e-07|54.7|ppp:PHYPADRAFT_26859|SAUR family protein	Yes	No	No	Yes
CL7023.Contig2_VfEP_Reference	'17.3.1.1.4'	'hormone metabolism.brassinosteroid.synthesis-degradation.BRs.BR6OX'	'(q69f95|c85a_phavu : 804.0) Cytochrome P450 85A (EC 1.14.-.-) (C6-oxidase) - Phaseolus vulgaris (Kidney bean) (French bean) & (at3g30180 : 651.0) Encodes a cytochrome p450 enzyme that catalyzes the last reaction in the production of brassinolide. It is capable of converting 6-deoxocastasterone into castasterone, a C-6 oxidation, as well as the further conversion of castasterone into brassinolide…	K12640|1|0.0|774|vvi:100232983|cytochrome P450, family 85, subfamily A, polypeptide 2 (brassinosteroid-6-oxidase 2) [EC:1.14.-.-]	Yes	Yes	Yes	Yes
Unigene20360_VfEP_Reference	'17.5.1.2'	'hormone metabolism.ethylene.synthesis-degradation.1-aminocyclopropane-1-carboxylate oxidase'	'(p31239|acco_pea : 585.0) 1-aminocyclopropane-1-carboxylate oxidase (EC 1.14.17.4) (ACC oxidase) (Ethylene-forming enzyme) (EFE) - Pisum sativum (Garden pea) & (at1g05010 : 465.0) Encodes 1-aminocyclopropane-1-carboxylate oxidase; ethylene-forming enzyme (EFE); FUNCTIONS IN: 1-aminocyclopropane-1-carboxylate oxidase activity; INVOLVED IN: response to fungus, ethylene biosynthetic process; EXPRES…	K05933|1|4e-173|605|mtr:MTR_2g025120|aminocyclopropanecarboxylate oxidase [EC:1.14.17.4]	Yes	Yes	Yes	Yes
Unigene13424_VfEP_Reference	'17.5.3'	'hormone metabolism.ethylene.induced-regulated-responsive-activated'	'(loc_os01g19820.3 : 185.0) no description available & (at3g62550 : 161.0) Adenine nucleotide alpha hydrolases-like superfamily protein; FUNCTIONS IN: molecular_function unknown; INVOLVED IN: response to stress; LOCATED IN: vacuole; EXPRESSED IN: 21 plant structures; EXPRESSED DURING: 13 growth stages; CONTAINS InterPro DOMAIN/s: UspA (InterPro:IPR006016), Rossmann-like alpha/beta/alpha sandwich …	K06674|1|4e-07|53.9|vcn:VOLCADRAFT_106052|structural maintenance of chromosome 2	No	No	No	Yes
Unigene13278_VfEP_Reference	'17.6.1.4'	'hormone metabolism.gibberelin.synthesis-degradation.ent-kaurenoic acid hydroxylase/oxygenase'	'(at1g05160 : 563.0) Encodes an ent-kaurenoic acid hydroxylase, a member of the CYP88A cytochrome p450 family.; "cytochrome P450, family 88, subfamily A, polypeptide 3" (CYP88A3); CONTAINS InterPro DOMAIN/s: Cytochrome P450, B-class (InterPro:IPR002397), Cytochrome P450 (InterPro:IPR001128), Cytochrome P450, conserved site (InterPro:IPR017972); BEST Arabidopsis thaliana protein match is: ent-kaur…	K04123|1|1e-176|617|gmx:100781238|ent-kaurenoic acid hydroxylase [EC:1.14.13.79]	No	No	No	No
Unigene33334_VfEP_Reference	'17.7.1.10'	'hormone metabolism.jasmonate.synthesis-degradation.jasmonate-O-methyltransferase'	'(at1g19640 : 152.0) Encodes a S-adenosyl-L-methionine:jasmonic acid carboxyl methyltransferase that catalyzes the formation of methyljasmonate from jasmonic acid. Its expression is induced in response to wounding or methyljasmonate treatment.; jasmonic acid carboxyl methyltransferase (JMT); CONTAINS InterPro DOMAIN/s: SAM dependent carboxyl methyltransferase (InterPro:IPR005299); BEST Arabidopsi…	K08241|1|1e-39|160|vvi:100260930|jasmonate O-methyltransferase [EC:2.1.1.141]	Yes	No	Yes	No
CL6018.Contig1_VfEP_Reference	'17.7.1.10'	'hormone metabolism.jasmonate.synthesis-degradation.jasmonate-O-methyltransferase'	'(at3g11480 : 290.0) The gene encodes a SABATH methyltransferase that methylates both salicylic acid and benzoic acid. It is highly expressed in flowers, induced by biotic and abiotic stress and thought to be involved in direct defense mechanism.; BSMT1; CONTAINS InterPro DOMAIN/s: SAM dependent carboxyl methyltransferase (InterPro:IPR005299); BEST Arabidopsis thaliana protein match is: S-adenosy…	K08241|1|5e-92|336|vvi:100260930|jasmonate O-methyltransferase [EC:2.1.1.141]	No	No	No	No
CL4747.Contig2_VfEP_Reference	'20.2.4'	'stress.abiotic.touch/wounding'	'(at4g10270 : 85.5) Wound-responsive family protein; CONTAINS InterPro DOMAIN/s: Protein of unknown function wound-induced (InterPro:IPR022251); BEST Arabidopsis thaliana protein match is: Wound-responsive family protein (TAIR:AT4G10265.1); Has 183 Blast hits to 182 proteins in 16 species: Archae - 0; Bacteria - 0; Metazoa - 0; Fungi - 0; Plants - 183; Viruses - 0; Other Eukaryotes - 0 (source: N…	No annotation	No	No	No	No
Unigene29865_VfEP_Reference	'20.2.4'	'stress.abiotic.touch/wounding'	'(at4g10270 : 50.1) Wound-responsive family protein; CONTAINS InterPro DOMAIN/s: Protein of unknown function wound-induced (InterPro:IPR022251); BEST Arabidopsis thaliana protein match is: Wound-responsive family protein (TAIR:AT4G10265.1); Has 183 Blast hits to 182 proteins in 16 species: Archae - 0; Bacteria - 0; Metazoa - 0; Fungi - 0; Plants - 183; Viruses - 0; Other Eukaryotes - 0 (source: N…	No annotation	Yes	No	Yes	Yes
CL6239.Contig1_VfEP_Reference	'20.2.99'	'stress.abiotic.unspecified'	'(at1g24020 : 169.0) MLP-like protein 423 (MLP423); INVOLVED IN: response to biotic stimulus, defense response; EXPRESSED IN: 22 plant structures; EXPRESSED DURING: 14 growth stages; CONTAINS InterPro DOMAIN/s: Bet v I allergen (InterPro:IPR000916); BEST Arabidopsis thaliana protein match is: MLP-like protein 28 (TAIR:AT1G70830.3). & (loc_os04g39150.1 : 145.0) no description available & (ipr00091…	K14496|1|3e-07|53.9|aly:ARALYDRAFT_903051|abscisic acid receptor PYR/PYL family	No	No	No	No
CL6239.Contig2_VfEP_Reference	'20.2.99'	'stress.abiotic.unspecified'	'(at1g24020 : 169.0) MLP-like protein 423 (MLP423); INVOLVED IN: response to biotic stimulus, defense response; EXPRESSED IN: 22 plant structures; EXPRESSED DURING: 14 growth stages; CONTAINS InterPro DOMAIN/s: Bet v I allergen (InterPro:IPR000916); BEST Arabidopsis thaliana protein match is: MLP-like protein 28 (TAIR:AT1G70830.3). & (loc_os04g39150.1 : 145.0) no description available & (ipr00091…	K14496|1|3e-07|53.9|aly:ARALYDRAFT_903051|abscisic acid receptor PYR/PYL family	No	No	No	Yes
CL5611.Contig3_VfEP_Reference	'26.10'	'misc.cytochrome P450'	'(o48923|c71da_soybn : 603.0) Cytochrome P450 71D10 (EC 1.14.-.-) - Glycine max (Soybean) & (loc_os02g09200.1 : 417.0) no description available & (at5g25140 : 377.0) putative cytochrome P450; "cytochrome P450, family 71, subfamily B, polypeptide 13" (CYP71B13); FUNCTIONS IN: electron carrier activity, monooxygenase activity, iron ion binding, oxygen binding, heme binding; INVOLVED IN: oxidation r…	K13267|1|3e-143|506|gmx:100814284|cytochrome P450, family 71, subfamily D, polypeptide 9 (flavonoid 6-hydroxylase) [EC:1.14.13.-]!K16085|2|2e-107|387|osa:4335091|cytochrome P450, family 99, subfamily A, polypeptide 3 (9beta-pimara-7,15-diene oxidase) [EC:1.14.13.144]!K00517|3|8e-105|379|ath:AT5G25140|[EC:1.14.-.-]!K16083|4|9e-104|375|osa:4329725|cytochrome P450, family 71, subfamily Z, polypeptid…	No	No	Yes	Yes
Unigene23392_VfEP_Reference	'26.10'	'misc.cytochrome P450'	'(at3g19270 : 665.0) Encodes a protein with ABA 8'-hydroxylase activity, involved in ABA catabolism. Member of the CYP707A gene family.; "cytochrome P450, family 707, subfamily A, polypeptide 4" (CYP707A4); CONTAINS InterPro DOMAIN/s: Cytochrome P450 (InterPro:IPR001128), Cytochrome P450, E-class, group I (InterPro:IPR002401), Cytochrome P450, conserved site (InterPro:IPR017972); BEST Arabidopsis…	K09843|1|0.0|841|mtr:MTR_4g086130|(+)-abscisic acid 8'-hydroxylase [EC:1.14.13.93]	No	No	Yes	No
Unigene22639_VfEP_Reference	'26.12'	'misc.peroxidases'	'(at2g34060 : 172.0) Peroxidase superfamily protein; FUNCTIONS IN: peroxidase activity, heme binding; INVOLVED IN: response to oxidative stress, oxidation reduction; LOCATED IN: endomembrane system; EXPRESSED IN: root, flower; EXPRESSED DURING: petal differentiation and expansion stage; CONTAINS InterPro DOMAIN/s: Haem peroxidase (InterPro:IPR010255), Plant peroxidase (InterPro:IPR000823), Peroxi…	K00430|1|5e-62|236|gmx:100777463|peroxidase [EC:1.11.1.7]	Yes	Yes	No	Yes
Unigene14597_VfEP_Reference	'27.3.20'	'RNA.regulation of transcription.G2-like transcription factor family, GARP'	'(at1g32240 : 267.0) Encodes a member of the KANADI family of putative transcription factors. Together with KAN1, this gene appears to be involved in the development of the carpel and the outer integument of the ovule.Along with KAN1 and KAN4 appears to regulate the proper localization of PIN1 in early embryogenesis.; KANADI 2 (KAN2); CONTAINS InterPro DOMAIN/s: Homeodomain-like (InterPro:IPR0090…	K14491|1|3e-09|62.0|sbi:SORBI_01g019980|two-component response regulator ARR-B family	Yes	Yes	No	Yes
Unigene22483_VfEP_Reference	'27.3.20'	'RNA.regulation of transcription.G2-like transcription factor family, GARP'	'(at5g16560 : 228.0) Encodes a KANADI protein (KAN) that regulates organ polarity in Arabidopsis. KAN is required for abaxial identity in both leaves and carpels, and encodes a nuclear-localized protein in the GARP family of putative transcription factors. Together with KAN2, this gene appears to be involved in the development of the carpel and the outer integument of the ovule.Along with KAN2 an…	K14491|1|7e-09|61.2|aly:ARALYDRAFT_656852|two-component response regulator ARR-B family	Yes	Yes	No	Yes
CL6291.Contig2_VfEP_Reference	'29.4'	'protein.postranslational modification'	'(at3g15260 : 389.0) Protein phosphatase 2C family protein; FUNCTIONS IN: protein serine/threonine phosphatase activity, catalytic activity; EXPRESSED IN: 23 plant structures; EXPRESSED DURING: 14 growth stages; CONTAINS InterPro DOMAIN/s: Protein phosphatase 2C-related (InterPro:IPR001932), Protein phosphatase 2C (InterPro:IPR015655), Protein phosphatase 2C, N-terminal (InterPro:IPR014045); BEST…	K01090|1|5e-34|144|sbi:SORBI_01g038410|protein phosphatase [EC:3.1.3.16]!K14497|2|1e-28|125|bdi:100838998|protein phosphatase 2C [EC:3.1.3.16]	No	No	No	No
Unigene14455_VfEP_Reference	'29.4'	'protein.postranslational modification'	'(at3g12620 : 449.0) Protein phosphatase 2C family protein; FUNCTIONS IN: protein serine/threonine phosphatase activity, catalytic activity; INVOLVED IN: protein amino acid dephosphorylation; LOCATED IN: protein serine/threonine phosphatase complex; EXPRESSED IN: 24 plant structures; EXPRESSED DURING: 15 growth stages; CONTAINS InterPro DOMAIN/s: Protein phosphatase 2C, manganese/magnesium aspart…	K01090|1|2e-21|102|sbi:SORBI_01g038410|protein phosphatase [EC:3.1.3.16]!K14497|2|2e-20|98.6|pop:POPTR_422871|protein phosphatase 2C [EC:3.1.3.16]	No	No	No	No
Unigene15775_VfEP_Reference	'29.4'	'protein.postranslational modification'	'(at5g63650 : 116.0) encodes a member of SNF1-related protein kinases (SnRK2) whose activity is activated by ionic (salt) and non-ionic (mannitol) osmotic stress.; SNF1-related protein kinase 2.5 (SNRK2.5); CONTAINS InterPro DOMAIN/s: Protein kinase, ATP binding site (InterPro:IPR017441), Serine/threonine-protein kinase domain (InterPro:IPR002290), Serine/threonine-protein kinase-like domain (Int…	K14498|1|1e-28|122|rcu:RCOM_0321490|serine/threonine-protein kinase SRK2 [EC:2.7.11.1]	No	No	No	No
CL10952.Contig1_VfEP_Reference	'30.3'	'signalling.calcium'	'(loc_os05g03190.1 : 344.0) no description available & (at5g03040 : 335.0) IQ-domain 2 (iqd2); FUNCTIONS IN: calmodulin binding; INVOLVED IN: biological_process unknown; EXPRESSED IN: 23 plant structures; EXPRESSED DURING: 13 growth stages; CONTAINS InterPro DOMAIN/s: IQ calmodulin-binding region (InterPro:IPR000048); BEST Arabidopsis thaliana protein match is: IQ-domain 1 (TAIR:AT3G09710.1). & (…	No annotation	Yes	No	Yes	No
Unigene7113_VfEP_Reference	'35.2'	'not assigned.unknown'	'(at5g26230 : 85.5) unknown protein; FUNCTIONS IN: molecular_function unknown; INVOLVED IN: biological_process unknown; LOCATED IN: chloroplast; EXPRESSED IN: 22 plant structures; EXPRESSED DURING: 13 growth stages; Has 1807 Blast hits to 1807 proteins in 277 species: Archae - 0; Bacteria - 0; Metazoa - 736; Fungi - 347; Plants - 385; Viruses - 0; Other Eukaryotes - 339 (source: NCBI BLink). & (l…	K14499|1|6e-11|65.9|pop:POPTR_754981|BRI1 kinase inhibitor 1	No	Yes	No	No
UWL/WI shared up-regulated DEGs
CL5346.Contig2_VfEP_Reference	'10.6.2'	'cell wall.degradation.mannan-xylose-arabinose-fucose'	'(at4g25810 : 360.0) xyloglucan endotransglycosylase-related protein (XTR6); xyloglucan endotransglycosylase 6 (XTR6); FUNCTIONS IN: hydrolase activity, acting on glycosyl bonds, xyloglucan:xyloglucosyl transferase activity, hydrolase activity, hydrolyzing O-glycosyl compounds; INVOLVED IN: carbohydrate metabolic process, cellular glucan metabolic process; LOCATED IN: cell wall; EXPRESSED IN: 14 …	K08235|1|1e-119|427|vvi:100252949|xyloglucan:xyloglucosyl transferase [EC:2.4.1.207]!K14504|3|2e-117|420|vvi:100256520|xyloglucan:xyloglucosyl transferase TCH4 [EC:2.4.1.207]	Yes	Yes	No	Yes
Unigene17831_VfEP_Reference	'11.9.3.2'	'lipid metabolism.lipid degradation.lysophospholipases.carboxylesterase'	'(loc_os09g28720.1 : 259.0) no description available & (at3g48690 : 249.0) Encodes a protein with carboxylesterase whose activity was tested using both pNA and 2,4-D-methyl.; CXE12; FUNCTIONS IN: carboxylesterase activity; INVOLVED IN: response to salt stress; LOCATED IN: cytoplasm; EXPRESSED IN: 24 plant structures; EXPRESSED DURING: 14 growth stages; CONTAINS InterPro DOMAIN/s: Lipase, GDXG, ac…	K13258|1|1e-107|388|gmx:547489|2-hydroxyisoflavanone dehydratase [EC:4.2.1.105]!K14493|2|5e-29|127|ath:AT3G05120|gibberellin receptor GID1 [EC:3.-.-.-]	No	No	No	No
Unigene24432_VfEP_Reference	'11.9.3.2'	'lipid metabolism.lipid degradation.lysophospholipases.carboxylesterase'	'(loc_os03g15270.1 : 343.0) no description available & (at5g16080 : 328.0) carboxyesterase 17 (CXE17); FUNCTIONS IN: hydrolase activity; INVOLVED IN: metabolic process; LOCATED IN: cellular_component unknown; EXPRESSED IN: 11 plant structures; EXPRESSED DURING: 4 anthesis, petal differentiation and expansion stage; CONTAINS InterPro DOMAIN/s: Lipase, GDXG, active site (InterPro:IPR002168), Alpha/…	K14493|1|4e-40|164|aly:ARALYDRAFT_477795|gibberellin receptor GID1 [EC:3.-.-.-]	No	Yes	No	Yes
Unigene25283_VfEP_Reference	'11.9.3.2'	'lipid metabolism.lipid degradation.lysophospholipases.carboxylesterase'	'(at1g47480 : 377.0) alpha/beta-Hydrolases superfamily protein; FUNCTIONS IN: hydrolase activity; INVOLVED IN: metabolic process; LOCATED IN: cellular_component unknown; EXPRESSED IN: stem, hypocotyl, root, flower; EXPRESSED DURING: petal differentiation and expansion stage; CONTAINS InterPro DOMAIN/s: Lipase, GDXG, active site (InterPro:IPR002168), Alpha/beta hydrolase fold-3 (InterPro:IPR013094…	K13258|1|3e-67|254|gmx:547489|2-hydroxyisoflavanone dehydratase [EC:4.2.1.105]!K14493|2|1e-31|135|aly:ARALYDRAFT_477795|gibberellin receptor GID1 [EC:3.-.-.-]	Yes	No	No	No
Unigene23680_VfEP_Reference	'11.9.3.3'	'lipid metabolism.lipid degradation.lysophospholipases.glycerophosphodiester phosphodiesterase'	'(loc_os01g02690.1 : 374.0) no description available & (at1g67000 : 307.0) Protein kinase superfamily protein; FUNCTIONS IN: protein serine/threonine kinase activity, protein kinase activity, kinase activity, ATP binding; INVOLVED IN: protein amino acid phosphorylation; LOCATED IN: endomembrane system; EXPRESSED IN: stem; CONTAINS InterPro DOMAIN/s: Protein kinase, ATP binding site (InterPro:IPR0…	K13417|1|2e-45|182|ath:AT2G13790|somatic embryogenesis receptor kinase 4 [EC:2.7.10.1 2.7.11.1]!K13416|3|5e-45|181|ath:AT4G33430|brassinosteroid insensitive 1-associated receptor kinase 1 [EC:2.7.10.1 2.7.11.1]!K04733|4|9e-45|180|smo:SELMODRAFT_33807|interleukin-1 receptor-associated kinase 4 [EC:2.7.11.1]	No	No	No	Yes
Unigene25539_VfEP_Reference	'11.9.3.3'	'lipid metabolism.lipid degradation.lysophospholipases.glycerophosphodiester phosphodiesterase'	'(loc_os04g56110.3 : 383.0) no description available & (at5g24080 : 258.0) Protein kinase superfamily protein; FUNCTIONS IN: protein serine/threonine kinase activity, protein kinase activity, kinase activity, ATP binding; INVOLVED IN: protein amino acid phosphorylation; LOCATED IN: cellular_component unknown; EXPRESSED IN: sperm cell, stamen; EXPRESSED DURING: 4 anthesis; CONTAINS InterPro DOMAIN…	K04733|1|2e-49|196|smo:SELMODRAFT_159261|interleukin-1 receptor-associated kinase 4 [EC:2.7.11.1]!K13416|4|2e-43|176|ath:AT4G33430|brassinosteroid insensitive 1-associated receptor kinase 1 [EC:2.7.10.1 2.7.11.1]	No	Yes	No	Yes
CL106.Contig1_VfEP_Reference	'17.1.1'	'hormone metabolism.abscisic acid.synthesis-degradation'	'(at3g21780 : 92.8) Encodes a protein with UDP-glucosyl transferase activity that was shown to preferentially glucosylates abscisic acid (ABA), and not its catabolites. Moreover, UGT71B6 was shown to have a strict preference for the naturally-occurring ABA enantiomer, (+)-ABA, and not its 'unnatural' relative, (-)-ABA. This is in contrast to the other identified UGT genes catalyzing the glucosyla…	K08237|1|1e-06|50.1|pop:POPTR_731288|hydroquinone glucosyltransferase [EC:2.4.1.218]!K12356|4|7e-06|47.8|ath:AT5G66690|coniferyl-alcohol glucosyltransferase [EC:2.4.1.111]	Yes	Yes	No	Yes
CL10831.Contig2_VfEP_Reference	'17.1.1'	'hormone metabolism.abscisic acid.synthesis-degradation'	'(at3g21760 : 350.0) Encodes HYR1, a UDP glycosyltransferase (UGT). HYR1 glucosylates hypostatin, an inhibitor of cell expansion in vivo to form a bioactive glucoside.; HYPOSTATIN RESISTANCE 1 (HYR1); FUNCTIONS IN: UDP-glycosyltransferase activity, transferase activity, transferring glycosyl groups; INVOLVED IN: metabolic process; LOCATED IN: cellular_component unknown; EXPRESSED IN: 21 plant str…	K08237|1|1e-62|239|ath:AT4G01070|hydroquinone glucosyltransferase [EC:2.4.1.218]	Yes	No	No	Yes
Unigene7171_VfEP_Reference	'17.1.1'	'hormone metabolism.abscisic acid.synthesis-degradation'	'(at3g21780 : 81.3) Encodes a protein with UDP-glucosyl transferase activity that was shown to preferentially glucosylates abscisic acid (ABA), and not its catabolites. Moreover, UGT71B6 was shown to have a strict preference for the naturally-occurring ABA enantiomer, (+)-ABA, and not its 'unnatural' relative, (-)-ABA. This is in contrast to the other identified UGT genes catalyzing the glucosyla…	No annotation	No	No	No	No
CL9286.Contig2_VfEP_Reference	'17.1.1.2.1'	'hormone metabolism.abscisic acid.synthesis-degradation.degradation.8-hydroxylase'	'(at5g45340 : 519.0) Encodes a protein with ABA 8'-hydroxylase activity; involved in ABA catabolism. Mutant analyses show that disruption in the gene results in more drought tolerance whereas overexpression results in increased transpiration rate and reduced drought tolerance. Gene involved in postgermination growth. Plant P450 CYP707A3, ABA 8'-hydroxylase, binds enantioselectively (+)-ABA but no…	K09843|1|0.0|659|mtr:MTR_8g072260|(+)-abscisic acid 8'-hydroxylase [EC:1.14.13.93]	No	Yes	No	No
Unigene22542_VfEP_Reference	'17.1.1.2.1'	'hormone metabolism.abscisic acid.synthesis-degradation.degradation.8-hydroxylase'	'(at5g45340 : 194.0) Encodes a protein with ABA 8'-hydroxylase activity; involved in ABA catabolism. Mutant analyses show that disruption in the gene results in more drought tolerance whereas overexpression results in increased transpiration rate and reduced drought tolerance. Gene involved in postgermination growth. Plant P450 CYP707A3, ABA 8'-hydroxylase, binds enantioselectively (+)-ABA but no…	K09843|1|4e-60|229|mtr:MTR_8g072260|(+)-abscisic acid 8'-hydroxylase [EC:1.14.13.93]	No	No	No	No
Unigene19305_VfEP_Reference	'17.1.2'	'hormone metabolism.abscisic acid.signal transduction'	'(at5g20910 : 332.0) RING/U-box superfamily protein; FUNCTIONS IN: zinc ion binding; LOCATED IN: nucleus; EXPRESSED IN: 22 plant structures; EXPRESSED DURING: 15 growth stages; CONTAINS InterPro DOMAIN/s: Zinc finger, RING-type (InterPro:IPR001841), Zinc finger, C3HC4 RING-type (InterPro:IPR018957); BEST Arabidopsis thaliana protein match is: RING/U-box superfamily protein (TAIR:AT5G15820.1); Has…	K11982|1|2e-22|105|mtr:MTR_6g079660|E3 ubiquitin-protein ligase RNF115/126 [EC:6.3.2.19]	Yes	Yes	No	Yes
Unigene9016_VfEP_Reference	'17.1.3'	'hormone metabolism.abscisic acid.induced-regulated-responsive-activated'	'(at1g74520 : 106.0) Part of the AtHVA22a family. Protein expression is ABA- and stress-inducible.; HVA22 homologue A (HVA22A); FUNCTIONS IN: molecular_function unknown; INVOLVED IN: response to water deprivation, response to cold, hyperosmotic salinity response, response to abscisic acid stimulus; LOCATED IN: endomembrane system; EXPRESSED IN: 23 plant structures; EXPRESSED DURING: 13 growth sta…	No annotation	No	No	No	No
CL1651.Contig2_VfEP_Reference	'17.2.1'	'hormone metabolism.auxin.synthesis-degradation'	'(at4g15550 : 374.0) UDP-glucose:indole-3-acetate beta-D-glucosyltransferase; indole-3-acetate beta-D-glucosyltransferase (IAGLU); FUNCTIONS IN: UDP-glycosyltransferase activity, transferase activity, transferring glycosyl groups; INVOLVED IN: metabolic process; LOCATED IN: chloroplast; EXPRESSED IN: 17 plant structures; EXPRESSED DURING: 7 growth stages; CONTAINS InterPro DOMAIN/s: UDP-glucurono…	K13692|1|5e-109|393|ath:AT1G05530|UDP-glucose:(indol-3-yl)acetate beta-D-glucosyltransferase [EC:2.4.1.121]!K12338|4|5e-104|376|ath:AT4G14090|anthocyanin 5-O-glucosyltransferase [EC:2.4.1.-]	Yes	Yes	No	Yes
CL6629.Contig6_VfEP_Reference	'17.2.1'	'hormone metabolism.auxin.synthesis-degradation'	'(at1g51760 : 354.0) encodes a member of the six Arabidopsis IAA-amino acid conjugate hydrolase subfamily and conjugates and conjugates IAA-Ala in vitro. Gene is expressed most strongly in roots, stems, and flowers.; IAA-ALANINE RESISTANT 3 (IAR3); FUNCTIONS IN: metallopeptidase activity, IAA-Ala conjugate hydrolase activity; INVOLVED IN: proteolysis, response to wounding; LOCATED IN: endoplasmic…	K14664|1|1e-103|374|vvi:100251400|IAA-amino acid hydrolase [EC:3.5.1.-]	No	No	Yes	No
Unigene23107_VfEP_Reference	'17.2.1'	'hormone metabolism.auxin.synthesis-degradation'	'(at4g14090 : 121.0) The At4g14090 encodes a anthocyanidin 5-O-glucosyltransferase specifically glucosylating the 5-position of the flavonoid A-ring.; UDP-Glycosyltransferase superfamily protein; FUNCTIONS IN: UDP-glycosyltransferase activity, UDP-glucosyltransferase activity, anthocyanin 5-O-glucosyltransferase activity; INVOLVED IN: metabolic process; LOCATED IN: mitochondrion; EXPRESSED IN: 14…	K12338|1|4e-28|121|ath:AT4G14090|anthocyanin 5-O-glucosyltransferase [EC:2.4.1.-]!K13692|3|8e-27|117|ath:AT1G05560|UDP-glucose:(indol-3-yl)acetate beta-D-glucosyltransferase [EC:2.4.1.121]	Yes	No	No	No
CL2550.Contig1_VfEP_Reference	'17.2.2'	'hormone metabolism.auxin.signal transduction'	'(at1g70940 : 876.0) A regulator of auxin efflux and involved in differential growth. PIN3 is expressed in gravity-sensing tissues, with PIN3 protein accumulating predominantly at the lateral cell surface. PIN3 localizes to the plasma membrane and to vesicles. In roots, PIN3 is expressed without pronounced polarity in tiers two and three of the columella cells, at the basal side of vascular cells…	K13947|1|0.0|1078|gmx:100785146|auxin efflux carrier family	Yes	Yes	Yes	Yes
CL989.Contig4_VfEP_Reference	'17.2.3'	'hormone metabolism.auxin.induced-regulated-responsive-activated'	'(loc_os10g28320.1 : 484.0) no description available & (at1g60710 : 387.0) Encodes ATB2.; ATB2; FUNCTIONS IN: oxidoreductase activity; INVOLVED IN: response to cadmium ion; EXPRESSED IN: 23 plant structures; EXPRESSED DURING: 14 growth stages; CONTAINS InterPro DOMAIN/s: Aldo/keto reductase (InterPro:IPR001395), Aldo/keto reductase subgroup (InterPro:IPR020471); BEST Arabidopsis thaliana protein …	K05275|1|3e-39|161|zma:100272747|pyridoxine 4-dehydrogenase [EC:1.1.1.65]!K00064|2|2e-23|108|vcn:VOLCADRAFT_93987|D-threo-aldose 1-dehydrogenase [EC:1.1.1.122]	No	Yes	Yes	No
Unigene30674_VfEP_Reference	'17.2.3'	'hormone metabolism.auxin.induced-regulated-responsive-activated'	'(at1g75590 : 82.8) SAUR-like auxin-responsive protein family ; CONTAINS InterPro DOMAIN/s: Auxin responsive SAUR protein (InterPro:IPR003676); BEST Arabidopsis thaliana protein match is: SAUR-like auxin-responsive protein family (TAIR:AT5G10990.1); Has 1416 Blast hits to 1399 proteins in 25 species: Archae - 0; Bacteria - 0; Metazoa - 0; Fungi - 0; Plants - 1415; Viruses - 0; Other Eukaryotes - …	K14488|1|2e-72|270|mtr:MTR_8g101520|SAUR family protein	No	No	No	No
CL2607.Contig2_VfEP_Reference	'17.2.3'	'hormone metabolism.auxin.induced-regulated-responsive-activated'	'(loc_os10g28320.1 : 465.0) no description available & (at1g60710 : 370.0) Encodes ATB2.; ATB2; FUNCTIONS IN: oxidoreductase activity; INVOLVED IN: response to cadmium ion; EXPRESSED IN: 23 plant structures; EXPRESSED DURING: 14 growth stages; CONTAINS InterPro DOMAIN/s: Aldo/keto reductase (InterPro:IPR001395), Aldo/keto reductase subgroup (InterPro:IPR020471); BEST Arabidopsis thaliana protein …	K05275|1|3e-44|177|zma:100272747|pyridoxine 4-dehydrogenase [EC:1.1.1.65]!K00064|2|7e-24|110|ath:AT4G33670|D-threo-aldose 1-dehydrogenase [EC:1.1.1.122]	Yes	Yes	No	Yes
CL2607.Contig3_VfEP_Reference	'17.2.3'	'hormone metabolism.auxin.induced-regulated-responsive-activated'	'(loc_os10g28320.1 : 154.0) no description available & (at1g60730 : 123.0) NAD(P)-linked oxidoreductase superfamily protein; FUNCTIONS IN: oxidoreductase activity, aldo-keto reductase activity; INVOLVED IN: oxidation reduction; EXPRESSED IN: 7 plant structures; EXPRESSED DURING: LP.06 six leaves visible, LP.04 four leaves visible, 4 anthesis, petal differentiation and expansion stage; CONTAINS In…	K05275|1|3e-12|68.2|zma:100272747|pyridoxine 4-dehydrogenase [EC:1.1.1.65]	Yes	Yes	No	Yes
CL3007.Contig9_VfEP_Reference	'17.2.3'	'hormone metabolism.auxin.induced-regulated-responsive-activated'	'(p33080|ax10a_soybn : 128.0) Auxin-induced protein X10A - Glycine max (Soybean) & (at4g38840 : 95.5) SAUR-like auxin-responsive protein family ; FUNCTIONS IN: molecular_function unknown; INVOLVED IN: response to auxin stimulus, response to cold; LOCATED IN: plasma membrane; EXPRESSED IN: 21 plant structures; EXPRESSED DURING: 13 growth stages; CONTAINS InterPro DOMAIN/s: Auxin responsive SAUR pr…	K14488|1|5e-30|128|gmx:100806671|SAUR family protein	No	No	No	No
CL4055.Contig3_VfEP_Reference	'17.2.3'	'hormone metabolism.auxin.induced-regulated-responsive-activated'	'(p33083|ax6b_soybn : 72.8) Auxin-induced protein 6B - Glycine max (Soybean) & (at4g38840 : 56.6) SAUR-like auxin-responsive protein family ; FUNCTIONS IN: molecular_function unknown; INVOLVED IN: response to auxin stimulus, response to cold; LOCATED IN: plasma membrane; EXPRESSED IN: 21 plant structures; EXPRESSED DURING: 13 growth stages; CONTAINS InterPro DOMAIN/s: Auxin responsive SAUR protei…	K14488|1|6e-20|93.6|mtr:MTR_3g084150|SAUR family protein	No	No	No	No
CL9812.Contig1_VfEP_Reference	'17.2.3'	'hormone metabolism.auxin.induced-regulated-responsive-activated'	'(at5g50760 : 89.4) SAUR-like auxin-responsive protein family ; CONTAINS InterPro DOMAIN/s: Auxin responsive SAUR protein (InterPro:IPR003676); BEST Arabidopsis thaliana protein match is: SAUR-like auxin-responsive protein family (TAIR:AT3G43120.1); Has 1807 Blast hits to 1807 proteins in 277 species: Archae - 0; Bacteria - 0; Metazoa - 736; Fungi - 347; Plants - 385; Viruses - 0; Other Eukaryote…	K14488|1|1e-21|101|gmx:100793967|SAUR family protein	No	Yes	Yes	Yes
Unigene13016_VfEP_Reference	'17.2.3'	'hormone metabolism.auxin.induced-regulated-responsive-activated'	'(at1g19220 : 144.0) Encodes an auxin response factor that contains the conserved VP1-B3 DNA-binding domain at its N-terminus and the Aux/IAA-like domains III and IV present in most ARFs at its C-terminus. The protein interacts with IAA1 (yeast two hybrid) and other auxin response elements such as ER7 and ER9 (yeast one hybrid). ARF19 protein can complement many aspects of the arf7 mutant phenoty…	K14486|1|2e-35|147|pop:POPTR_589324|auxin response factor	No	No	Yes	No
Unigene16261_VfEP_Reference	'17.2.3'	'hormone metabolism.auxin.induced-regulated-responsive-activated'	'(at4g00880 : 136.0) SAUR-like auxin-responsive protein family ; CONTAINS InterPro DOMAIN/s: Auxin responsive SAUR protein (InterPro:IPR003676); BEST Arabidopsis thaliana protein match is: SAUR-like auxin-responsive protein family (TAIR:AT2G46690.1); Has 1421 Blast hits to 1407 proteins in 27 species: Archae - 0; Bacteria - 0; Metazoa - 0; Fungi - 0; Plants - 1420; Viruses - 0; Other Eukaryotes -…	K14488|1|1e-56|218|mtr:MTR_3g092220|SAUR family protein	No	Yes	No	Yes
Unigene16359_VfEP_Reference	'17.2.3'	'hormone metabolism.auxin.induced-regulated-responsive-activated'	'(at3g07390 : 127.0) isolated from differential screening of a cDNA library from auxin-treated root culture. sequence does not show homology to any known proteins and is predicted to be extracellular.; Auxin-Induced in Root cultures 12 (AIR12); FUNCTIONS IN: extracellular matrix structural constituent; INVOLVED IN: response to auxin stimulus, lateral root morphogenesis, extracellular matrix organ…	No annotation	Yes	Yes	Yes	Yes
Unigene17577_VfEP_Reference	'17.2.3'	'hormone metabolism.auxin.induced-regulated-responsive-activated'	'(at2g21220 : 146.0) SAUR-like auxin-responsive protein family ; CONTAINS InterPro DOMAIN/s: Auxin responsive SAUR protein (InterPro:IPR003676); BEST Arabidopsis thaliana protein match is: SAUR-like auxin-responsive protein family (TAIR:AT4G38860.1); Has 1403 Blast hits to 1386 proteins in 28 species: Archae - 0; Bacteria - 0; Metazoa - 0; Fungi - 0; Plants - 1402; Viruses - 0; Other Eukaryotes -…	K14488|1|2e-51|200|mtr:MTR_8g076040|SAUR family protein	No	No	No	Yes
Unigene24987_VfEP_Reference	'17.2.3'	'hormone metabolism.auxin.induced-regulated-responsive-activated'	'(at2g14960 : 988.0) encodes a protein similar to IAA-amido synthases. Lines carrying an insertion in this gene are hypersensitive to auxin.; GH3.1; CONTAINS InterPro DOMAIN/s: GH3 auxin-responsive promoter (InterPro:IPR004993); BEST Arabidopsis thaliana protein match is: Auxin-responsive GH3 family protein (TAIR:AT4G37390.1); Has 1628 Blast hits to 1412 proteins in 230 species: Archae - 1; Bacte…	K14487|1|0.0|1028|pop:POPTR_821271|auxin responsive GH3 gene family	No	No	No	No
Unigene25927_VfEP_Reference	'17.2.3'	'hormone metabolism.auxin.induced-regulated-responsive-activated'	'(q59af4|iaa4_orysa : 130.0) Auxin-responsive protein IAA4 (Indoleacetic acid-induced protein 4) - Oryza sativa (Rice) & (loc_os01g18360.1 : 130.0) no description available & (at3g17600 : 127.0) Encodes a member of the Aux/IAA family of proteins implicated in auxin signaling. IAA31 shares several residues with the conserved domain II region, believed to act as a degron in many of the rapidly degr…	K14484|1|3e-19|93.6|aly:ARALYDRAFT_887587|auxin-responsive protein IAA	Yes	No	Yes	Yes
Unigene27903_VfEP_Reference	'17.2.3'	'hormone metabolism.auxin.induced-regulated-responsive-activated'	'(at1g19220 : 344.0) Encodes an auxin response factor that contains the conserved VP1-B3 DNA-binding domain at its N-terminus and the Aux/IAA-like domains III and IV present in most ARFs at its C-terminus. The protein interacts with IAA1 (yeast two hybrid) and other auxin response elements such as ER7 and ER9 (yeast one hybrid). ARF19 protein can complement many aspects of the arf7 mutant phenoty…	K14486|1|2e-174|610|aly:ARALYDRAFT_488981|auxin response factor	No	No	Yes	No
Unigene31639_VfEP_Reference	'17.2.3'	'hormone metabolism.auxin.induced-regulated-responsive-activated'	'(at1g75580 : 155.0) SAUR-like auxin-responsive protein family ; CONTAINS InterPro DOMAIN/s: Auxin responsive SAUR protein (InterPro:IPR003676); BEST Arabidopsis thaliana protein match is: SAUR-like auxin-responsive protein family (TAIR:AT1G19830.1); Has 1403 Blast hits to 1386 proteins in 27 species: Archae - 0; Bacteria - 0; Metazoa - 0; Fungi - 0; Plants - 1402; Viruses - 0; Other Eukaryotes -…	K14488|1|6e-39|158|vvi:100247221|SAUR family protein	No	No	Yes	Yes
Unigene8372_VfEP_Reference	'17.2.3'	'hormone metabolism.auxin.induced-regulated-responsive-activated'	'(at5g47530 : 343.0) Auxin-responsive family protein; CONTAINS InterPro DOMAIN/s: Cytochrome b561, eukaryote (InterPro:IPR004877), Uncharacterised conserved protein UCP037471 (InterPro:IPR017214), Protein of unknown function DUF568, DOMON-like (InterPro:IPR007613), DOMON related (InterPro:IPR005018), Cytochrome b561/ferric reductase transmembrane (InterPro:IPR006593); BEST Arabidopsis thaliana pr…	No annotation	Yes	Yes	No	Yes
Unigene25434_VfEP_Reference	'17.3.1.1.2'	'hormone metabolism.brassinosteroid.synthesis-degradation.BRs.DWF4'	'(at3g50660 : 692.0) Encodes a 22&#945; hydroxylase whose reaction is a rate-limiting step in brassinosteroid biosynthetic pathway. The protein is a member of CYP90B gene family. CLM is an epi-allele with small, compressed rosette, reduced internode length, and reduced fertility, appears in selfed ddm mutant plants possibly due to loss of cytosine methylation. Transcripts accumulate in actively g…	K09587|1|0.0|875|mtr:MTR_5g020020|cytochrome P450, family 90, subfamily B, polypeptide 1 (steroid 22-alpha-hydroxylase) [EC:1.14.13.-]	No	No	Yes	No
CL9451.Contig1_VfEP_Reference	'17.3.2.1'	'hormone metabolism.brassinosteroid.signal transduction.BRI'	'(at1g74360 : 1193.0) Leucine-rich repeat protein kinase family protein; FUNCTIONS IN: protein serine/threonine kinase activity, protein kinase activity, ATP binding; INVOLVED IN: transmembrane receptor protein tyrosine kinase signaling pathway, protein amino acid phosphorylation; LOCATED IN: mitochondrion; EXPRESSED IN: 15 plant structures; EXPRESSED DURING: 9 growth stages; CONTAINS InterPro DO…	K13415|1|5e-135|481|rcu:RCOM_0478150|protein brassinosteroid insensitive 1 [EC:2.7.10.1 2.7.11.1]	No	Yes	No	Yes
Unigene26732_VfEP_Reference	'17.3.2.1'	'hormone metabolism.brassinosteroid.signal transduction.BRI'	'(at1g74360 : 1075.0) Leucine-rich repeat protein kinase family protein; FUNCTIONS IN: protein serine/threonine kinase activity, protein kinase activity, ATP binding; INVOLVED IN: transmembrane receptor protein tyrosine kinase signaling pathway, protein amino acid phosphorylation; LOCATED IN: mitochondrion; EXPRESSED IN: 15 plant structures; EXPRESSED DURING: 9 growth stages; CONTAINS InterPro DO…	K13415|1|1e-115|416|rcu:RCOM_0478150|protein brassinosteroid insensitive 1 [EC:2.7.10.1 2.7.11.1]	Yes	Yes	No	Yes
Unigene26735_VfEP_Reference	'17.3.2.1'	'hormone metabolism.brassinosteroid.signal transduction.BRI'	'(at1g74360 : 127.0) Leucine-rich repeat protein kinase family protein; FUNCTIONS IN: protein serine/threonine kinase activity, protein kinase activity, ATP binding; INVOLVED IN: transmembrane receptor protein tyrosine kinase signaling pathway, protein amino acid phosphorylation; LOCATED IN: mitochondrion; EXPRESSED IN: 15 plant structures; EXPRESSED DURING: 9 growth stages; CONTAINS InterPro DOM…	K04733|1|2e-13|72.8|smo:SELMODRAFT_159261|interleukin-1 receptor-associated kinase 4 [EC:2.7.11.1]!K00924|2|5e-12|68.6|osa:4337593|[EC:2.7.1.-]	Yes	Yes	No	Yes
Unigene14118_VfEP_Reference	'17.3.2.2'	'hormone metabolism.brassinosteroid.signal transduction.BZR'	'(at1g75080 : 223.0) Encodes a positive regulator of the brassinosteroid (BR) signalling pathway that mediates both downstream BR responses and negative feedback regulation of BR biosynthesis. There is evidence for phosphorylation-dependent nucleocytoplasmic shuttling of BZR1. GSK3-like kinases (including BIN2), 14-3-3 proteins, and the phosphatase BSU1 seem to participate in this process. Phosph…	K14503|1|4e-131|466|vvi:100249673|brassinosteroid resistant 1/2	No	No	Yes	No
CL5131.Contig2_VfEP_Reference	'17.3.3'	'hormone metabolism.brassinosteroid.induced-regulated-responsive-activated'	'(at3g61460 : 124.0) Encodes a novel ring finger protein and forms an N-terminal hydrophobic domain and a C-terminal RING-H2 signature. Expression is down regulated by brassinolide.; brassinosteroid-responsive RING-H2 (BRH1); FUNCTIONS IN: zinc ion binding; INVOLVED IN: response to brassinosteroid stimulus, response to chitin; LOCATED IN: endomembrane system; EXPRESSED IN: 22 plant structures; EX…	K05283|1|2e-09|61.2|aly:ARALYDRAFT_354960|phosphatidylinositol glycan, class W [EC:2.3.-.-]!K15692|2|3e-09|60.5|smo:SELMODRAFT_66937|E3 ubiquitin-protein ligase RNF13 [EC:6.3.2.19]!K15083|3|3e-07|53.9|olu:OSTLU_36534|DNA repair protein RAD16	Yes	No	No	Yes
CL5131.Contig3_VfEP_Reference	'17.3.3'	'hormone metabolism.brassinosteroid.induced-regulated-responsive-activated'	'(at3g61460 : 124.0) Encodes a novel ring finger protein and forms an N-terminal hydrophobic domain and a C-terminal RING-H2 signature. Expression is down regulated by brassinolide.; brassinosteroid-responsive RING-H2 (BRH1); FUNCTIONS IN: zinc ion binding; INVOLVED IN: response to brassinosteroid stimulus, response to chitin; LOCATED IN: endomembrane system; EXPRESSED IN: 22 plant structures; EX…	K05283|1|2e-09|61.2|aly:ARALYDRAFT_354960|phosphatidylinositol glycan, class W [EC:2.3.-.-]!K15692|2|3e-09|60.5|smo:SELMODRAFT_66937|E3 ubiquitin-protein ligase RNF13 [EC:6.3.2.19]!K15083|3|3e-07|53.9|olu:OSTLU_36534|DNA repair protein RAD16	No	Yes	No	Yes
CL458.Contig1_VfEP_Reference	'17.4.1'	'hormone metabolism.cytokinin.synthesis-degradation'	'(loc_os02g51910.1 : 84.0) no description available & (at1g22370 : 71.6) UDP-glucosyl transferase 85A5 (UGT85A5); FUNCTIONS IN: transferase activity, transferring glycosyl groups, glucuronosyltransferase activity; INVOLVED IN: metabolic process; EXPRESSED IN: 15 plant structures; EXPRESSED DURING: 9 growth stages; CONTAINS InterPro DOMAIN/s: UDP-glucuronosyl/UDP-glucosyltransferase (InterPro:IPR0…	K13030|1|4e-14|74.3|sbi:SORBI_01g001220|cyanohydrin beta-glucosyltransferase [EC:2.4.1.85]	No	No	No	No
Unigene7541_VfEP_Reference	'17.4.1'	'hormone metabolism.cytokinin.synthesis-degradation'	'(at1g22360 : 630.0) UDP-glucosyl transferase 85A2 (UGT85A2); FUNCTIONS IN: UDP-glycosyltransferase activity, transferase activity, transferring glycosyl groups, glucuronosyltransferase activity; INVOLVED IN: metabolic process; LOCATED IN: cellular_component unknown; EXPRESSED IN: 21 plant structures; EXPRESSED DURING: 11 growth stages; CONTAINS InterPro DOMAIN/s: UDP-glucuronosyl/UDP-glucosyltra…	K13030|1|6e-118|422|sbi:SORBI_01g001220|cyanohydrin beta-glucosyltransferase [EC:2.4.1.85]!K13068|2|4e-69|260|aly:ARALYDRAFT_479675|sinapate 1-glucosyltransferase [EC:2.4.1.120]!K13691|3|1e-68|258|pop:POPTR_807713|pathogen-inducible salicylic acid glucosyltransferase [EC:2.4.1.-]	Yes	Yes	Yes	Yes
CL8157.Contig2_VfEP_Reference	'17.5.1.1'	'hormone metabolism.ethylene.synthesis-degradation.1-aminocyclopropane-1-carboxylate synthase'	'(q00257|1a12_cucma : 687.0) 1-aminocyclopropane-1-carboxylate synthase CMA101 (EC 4.4.1.14) (ACC synthase) (S-adenosyl-L-methionine methylthioadenosine-lyase) - Cucurbita maxima (Pumpkin) (Winter squash) & (at4g37770 : 659.0) Encodes an auxin inducible ACC synthase.; 1-amino-cyclopropane-1-carboxylate synthase 8 (ACS8); CONTAINS InterPro DOMAIN/s: 1-aminocyclopropane-1-carboxylate synthase (Inte…	K01762|1|0.0|802|mtr:MTR_5g015020|1-aminocyclopropane-1-carboxylate synthase [EC:4.4.1.14]	No	Yes	No	Yes
Unigene23619_VfEP_Reference	'17.5.1.1'	'hormone metabolism.ethylene.synthesis-degradation.1-aminocyclopropane-1-carboxylate synthase'	'(p31531|1a1c_soybn : 848.0) 1-aminocyclopropane-1-carboxylate synthase (EC 4.4.1.14) (ACC synthase) (S-adenosyl-L-methionine methylthioadenosine-lyase) - Glycine max (Soybean) & (at4g11280 : 669.0) encodes a a member of the 1-aminocyclopropane-1-carboxylate (ACC) synthase (S-adenosyl-L-methionine methylthioadenosine-lyase, EC 4.4.1.14) gene family; 1-aminocyclopropane-1-carboxylic acid (acc) syn…	K01762|1|0.0|839|gmx:100037458|1-aminocyclopropane-1-carboxylate synthase [EC:4.4.1.14]	Yes	Yes	No	Yes
CL8266.Contig1_VfEP_Reference	'17.5.1.2'	'hormone metabolism.ethylene.synthesis-degradation.1-aminocyclopropane-1-carboxylate oxidase'	'(q08507|acco3_pethy : 385.0) 1-aminocyclopropane-1-carboxylate oxidase 3 (EC 1.14.17.4) (ACC oxidase 3) (Ethylene-forming enzyme) (EFE) - Petunia hybrida (Petunia) & (at1g05010 : 366.0) Encodes 1-aminocyclopropane-1-carboxylate oxidase; ethylene-forming enzyme (EFE); FUNCTIONS IN: 1-aminocyclopropane-1-carboxylate oxidase activity; INVOLVED IN: response to fungus, ethylene biosynthetic process; …	K05933|1|2e-134|476|mtr:MTR_5g085330|aminocyclopropanecarboxylate oxidase [EC:1.14.17.4]	No	No	No	Yes
Unigene21047_VfEP_Reference	'17.5.1.2'	'hormone metabolism.ethylene.synthesis-degradation.1-aminocyclopropane-1-carboxylate oxidase'	'(p31237|acco_actch : 89.0) 1-aminocyclopropane-1-carboxylate oxidase (EC 1.14.17.4) (ACC oxidase) (Ethylene-forming enzyme) (EFE) - Actinidia chinensis (Kiwi) (Yangtao) & (at1g05010 : 75.1) Encodes 1-aminocyclopropane-1-carboxylate oxidase; ethylene-forming enzyme (EFE); FUNCTIONS IN: 1-aminocyclopropane-1-carboxylate oxidase activity; INVOLVED IN: response to fungus, ethylene biosynthetic proce…	K05933|1|4e-31|130|mtr:MTR_5g085330|aminocyclopropanecarboxylate oxidase [EC:1.14.17.4]	No	No	No	Yes
CL2360.Contig1_VfEP_Reference	'17.5.2'	'hormone metabolism.ethylene.signal transduction'	'(at4g17490 : 84.3) Encodes a member of the ERF (ethylene response factor) subfamily B-3 of ERF/AP2 transcription factor family (ATERF-6). The protein contains one AP2 domain. There are 18 members in this subfamily including ATERF-1, ATERF-2, AND ATERF-5.; ethylene responsive element binding factor 6 (ERF6); CONTAINS InterPro DOMAIN/s: DNA-binding, integrase-type (InterPro:IPR016177), Pathogenesi…	K09286|1|2e-60|229|mtr:MTR_4g100420|EREBP-like factor	No	Yes	No	Yes
Unigene18965_VfEP_Reference	'17.5.2'	'hormone metabolism.ethylene.signal transduction'	'(at4g17500 : 190.0) Encodes a member of the ERF (ethylene response factor) subfamily B-3 of ERF/AP2 transcription factor family (ATERF-1). The protein contains one AP2 domain. There are 18 members in this subfamily including ATERF-1, ATERF-2, AND ATERF-5.; ethylene responsive element binding factor 1 (ERF-1); CONTAINS InterPro DOMAIN/s: DNA-binding, integrase-type (InterPro:IPR016177), Pathogene…	K09286|1|3e-73|273|ath:AT4G17500|EREBP-like factor!K14517|2|7e-61|232|ath:AT5G47220|ethylene-responsive transcription factor 2	No	Yes	No	Yes
Unigene21015_VfEP_Reference	'17.5.2'	'hormone metabolism.ethylene.signal transduction'	'(ipr004158 : 217.55167) Protein of unknown function DUF247, plant & (at2g44930 : 195.0) Plant protein of unknown function (DUF247); FUNCTIONS IN: molecular_function unknown; INVOLVED IN: biological_process unknown; LOCATED IN: cellular_component unknown; EXPRESSED IN: leaf apex, flower, cultured cell; EXPRESSED DURING: petal differentiation and expansion stage; CONTAINS InterPro DOMAIN/s: Protei…	No annotation	No	Yes	No	Yes
Unigene9538_VfEP_Reference	'17.5.2'	'hormone metabolism.ethylene.signal transduction'	'(at5g61600 : 153.0) encodes a member of the ERF (ethylene response factor) subfamily B-3 of ERF/AP2 transcription factor family. The protein contains one AP2 domain. There are 18 members in this subfamily including ATERF-1, ATERF-2, AND ATERF-5.; ethylene response factor 104 (ERF104); CONTAINS InterPro DOMAIN/s: DNA-binding, integrase-type (InterPro:IPR016177), Pathogenesis-related transcription…	K09286|1|4e-52|203|pop:POPTR_588763|EREBP-like factor	No	No	Yes	No
CL10988.Contig1_VfEP_Reference	'17.5.2'	'hormone metabolism.ethylene.signal transduction'	'(at4g17490 : 176.0) Encodes a member of the ERF (ethylene response factor) subfamily B-3 of ERF/AP2 transcription factor family (ATERF-6). The protein contains one AP2 domain. There are 18 members in this subfamily including ATERF-1, ATERF-2, AND ATERF-5.; ethylene responsive element binding factor 6 (ERF6); CONTAINS InterPro DOMAIN/s: DNA-binding, integrase-type (InterPro:IPR016177), Pathogenes…	K09286|1|4e-104|376|mtr:MTR_4g100420|EREBP-like factor	Yes	Yes	No	Yes
CL2760.Contig2_VfEP_Reference	'17.5.2'	'hormone metabolism.ethylene.signal transduction'	'(q40477|erf4_tobac : 107.0) Ethylene-responsive transcription factor 4 (Ethylene-responsive element-binding factor 4 homolog) (EREBP-3) (NtERF3) - Nicotiana tabacum (Common tobacco) & (loc_os01g58420.1 : 103.0) no description available & (at5g44210 : 94.4) encodes a member of the ERF (ethylene response factor) subfamily B-1 of ERF/AP2 transcription factor family (ATERF-9). The protein contains o…	K09286|1|2e-37|154|aly:ARALYDRAFT_897795|EREBP-like factor	No	No	No	Yes
Unigene18014_VfEP_Reference	'17.5.2'	'hormone metabolism.ethylene.signal transduction'	'(at5g25190 : 191.0) encodes a member of the ERF (ethylene response factor) subfamily B-6 of ERF/AP2 transcription factor family. The protein contains one AP2 domain. There are 12 members in this subfamily including RAP2.11.; Integrase-type DNA-binding superfamily protein; CONTAINS InterPro DOMAIN/s: DNA-binding, integrase-type (InterPro:IPR016177), Pathogenesis-related transcriptional factor/ERF…	K09286|1|4e-21|99.8|rcu:RCOM_0839150|EREBP-like factor	No	No	Yes	No
Unigene7266_VfEP_Reference	'17.5.2'	'hormone metabolism.ethylene.signal transduction'	'(loc_os01g54890.1 : 104.0) no description available & (at4g17500 : 99.4) Encodes a member of the ERF (ethylene response factor) subfamily B-3 of ERF/AP2 transcription factor family (ATERF-1). The protein contains one AP2 domain. There are 18 members in this subfamily including ATERF-1, ATERF-2, AND ATERF-5.; ethylene responsive element binding factor 1 (ERF-1); CONTAINS InterPro DOMAIN/s: DNA-bi…	K14516|1|1e-31|133|rcu:RCOM_1007740|ethylene-responsive transcription factor 1!K09286|2|2e-30|129|ath:AT4G17500|EREBP-like factor	Yes	Yes	No	Yes
Unigene9449_VfEP_Reference	'17.5.2'	'hormone metabolism.ethylene.signal transduction'	'(at3g23230 : 93.2) encodes a member of the ERF (ethylene response factor) subfamily B-3 of ERF/AP2 transcription factor family. The protein contains one AP2 domain. There are 18 members in this subfamily including ATERF-1, ATERF-2, AND ATERF-5.; Integrase-type DNA-binding superfamily protein; CONTAINS InterPro DOMAIN/s: DNA-binding, integrase-type (InterPro:IPR016177), Pathogenesis-related trans…	K09286|1|3e-26|117|osa:4336573|EREBP-like factor	No	Yes	No	Yes
Unigene9856_VfEP_Reference	'17.5.2'	'hormone metabolism.ethylene.signal transduction'	'(q9sxs8|erf3_tobac : 140.0) Ethylene-responsive transcription factor 3 (Ethylene-responsive element-binding factor 3 homolog) (EREBP-5) (NtERF5) - Nicotiana tabacum (Common tobacco) & (at3g20310 : 136.0) Encodes a member of the ERF (ethylene response factor) subfamily B-1 of ERF/AP2 transcription factor family (ATERF-7). The protein contains one AP2 domain. Phosphorylated by PKS3 in vitro. Invol…	K09286|1|4e-62|237|rcu:RCOM_0546450|EREBP-like factor	Yes	No	No	Yes
Unigene18133_VfEP_Reference	'17.5.3'	'hormone metabolism.ethylene.induced-regulated-responsive-activated'	'(gnl|cdd|38301 : 60.4) no description available & (at1g68765 : 52.8) Encodes a small protein of 77 amino acids. Loss of function mutations are defective in the process of ethylene independent floral organ abscission. Although the mutants have a normal appearing abscission zone, the floral organs do not abscisce. The peptide appears to be secreted and may function as a ligand. Arabidopsis 35S:IDA…	No annotation	No	No	Yes	Yes
Unigene18145_VfEP_Reference	'17.5.3'	'hormone metabolism.ethylene.induced-regulated-responsive-activated'	'(at3g19500 : 152.0) basic helix-loop-helix (bHLH) DNA-binding superfamily protein; FUNCTIONS IN: sequence-specific DNA binding transcription factor activity; INVOLVED IN: regulation of transcription; LOCATED IN: nucleus; EXPRESSED IN: shoot apex, embryo, root, pedicel; EXPRESSED DURING: 4 anthesis, C globular stage; CONTAINS InterPro DOMAIN/s: Helix-loop-helix DNA-binding domain (InterPro:IPR001…	K12126|1|6e-08|57.4|ath:AT1G09530|phytochrome-interacting factor 3	Yes	No	No	Yes
Unigene20684_VfEP_Reference	'17.5.3'	'hormone metabolism.ethylene.induced-regulated-responsive-activated'	'(at4g20880 : 79.3) ethylene-responsive nuclear protein / ethylene-regulated nuclear protein (ERT2); BEST Arabidopsis thaliana protein match is: ethylene-responsive nuclear protein -related (TAIR:AT5G44350.1); Has 2205 Blast hits to 1471 proteins in 187 species: Archae - 2; Bacteria - 107; Metazoa - 617; Fungi - 120; Plants - 79; Viruses - 12; Other Eukaryotes - 1268 (source: NCBI BLink). & (gnl|…	No annotation	Yes	Yes	No	Yes
Unigene22945_VfEP_Reference	'17.6.1'	'hormone metabolism.gibberelin.synthesis-degradation'	'(at1g52820 : 218.0) 2-oxoglutarate (2OG) and Fe(II)-dependent oxygenase superfamily protein; FUNCTIONS IN: oxidoreductase activity; EXPRESSED IN: root; CONTAINS InterPro DOMAIN/s: Oxoglutarate/iron-dependent oxygenase (InterPro:IPR005123); BEST Arabidopsis thaliana protein match is: 2-oxoglutarate (2OG) and Fe(II)-dependent oxygenase superfamily protein (TAIR:AT4G03070.1); Has 7837 Blast hits to…	K06892|1|2e-22|105|pop:POPTR_550478|!K05278|5|2e-18|92.0|gmx:100816829|flavonol synthase [EC:1.14.11.23]	Yes	No	Yes	Yes
CL449.Contig2_VfEP_Reference	'17.6.1'	'hormone metabolism.gibberelin.synthesis-degradation'	'(at4g23340 : 382.0) 2-oxoglutarate (2OG) and Fe(II)-dependent oxygenase superfamily protein; FUNCTIONS IN: oxidoreductase activity; INVOLVED IN: metabolic process; LOCATED IN: cellular_component unknown; CONTAINS InterPro DOMAIN/s: Oxoglutarate/iron-dependent oxygenase (InterPro:IPR005123); BEST Arabidopsis thaliana protein match is: 2-oxoglutarate (2OG) and Fe(II)-dependent oxygenase superfamil…	K05282|1|8e-35|146|aly:ARALYDRAFT_492287|gibberellin 20-oxidase [EC:1.14.11.12]!K06892|4|5e-32|137|aly:ARALYDRAFT_479418|	Yes	No	No	No
Unigene30186_VfEP_Reference	'17.6.1'	'hormone metabolism.gibberelin.synthesis-degradation'	'(loc_os02g41954.1 : 380.0) no description available & (at4g21200 : 344.0) Encodes a protein with gibberellin 2-oxidase activity which acts specifically on C-20 gibberellins.; gibberellin 2-oxidase 8 (GA2OX8); FUNCTIONS IN: C-20 gibberellin 2-beta-dioxygenase activity; INVOLVED IN: gibberellin metabolic process; LOCATED IN: cellular_component unknown; EXPRESSED IN: sepal, flower; EXPRESSED DURING…	K06892|1|1e-38|159|pop:POPTR_550478|!K05282|2|6e-37|153|bdi:100837430|gibberellin 20-oxidase [EC:1.14.11.12]!K04124|3|6e-35|147|smo:SELMODRAFT_450789|gibberellin 3-beta-dioxygenase [EC:1.14.11.15]	Yes	No	No	Yes
Unigene22399_VfEP_Reference	'17.6.1.13'	'hormone metabolism.gibberelin.synthesis-degradation.GA2 oxidase'	'(q9sq80|g2ox1_pea : 254.0) Gibberellin 2-beta-dioxygenase 1 (EC 1.14.11.13) (Gibberellin 2-beta-hydroxylase 1) (Gibberellin 2-oxidase 1) (GA 2-oxidase 1) (Protein SLENDER) - Pisum sativum (Garden pea) & (at1g78440 : 179.0) Encodes a gibberellin 2-oxidase that acts on C19 gibberellins.; Arabidopsis thaliana gibberellin 2-oxidase 1 (ATGA2OX1); CONTAINS InterPro DOMAIN/s: Isopenicillin N synthase (…	K04125|1|3e-70|262|pop:POPTR_822902|gibberellin 2-oxidase [EC:1.14.11.13]	Yes	No	No	Yes
Unigene22402_VfEP_Reference	'17.6.1.13'	'hormone metabolism.gibberelin.synthesis-degradation.GA2 oxidase'	'(q9sq80|g2ox1_pea : 224.0) Gibberellin 2-beta-dioxygenase 1 (EC 1.14.11.13) (Gibberellin 2-beta-hydroxylase 1) (Gibberellin 2-oxidase 1) (GA 2-oxidase 1) (Protein SLENDER) - Pisum sativum (Garden pea) & (at1g78440 : 202.0) Encodes a gibberellin 2-oxidase that acts on C19 gibberellins.; Arabidopsis thaliana gibberellin 2-oxidase 1 (ATGA2OX1); CONTAINS InterPro DOMAIN/s: Isopenicillin N synthase (…	K04125|1|3e-54|209|pop:POPTR_550316|gibberellin 2-oxidase [EC:1.14.11.13]	Yes	No	No	No
Unigene13793_VfEP_Reference	'17.6.2'	'hormone metabolism.gibberelin.signal transduction'	'(at5g37490 : 330.0) ARM repeat superfamily protein; FUNCTIONS IN: ubiquitin-protein ligase activity, binding; INVOLVED IN: response to chitin; LOCATED IN: ubiquitin ligase complex; EXPRESSED IN: 14 plant structures; EXPRESSED DURING: 7 growth stages; CONTAINS InterPro DOMAIN/s: U box domain (InterPro:IPR003613), Armadillo-like helical (InterPro:IPR011989), Armadillo-type fold (InterPro:IPR016024…	K09561|1|3e-07|55.5|vcn:VOLCADRAFT_67840|STIP1 homology and U-box containing protein 1 [EC:6.3.2.19]	Yes	No	No	Yes
Unigene14938_VfEP_Reference	'17.6.2'	'hormone metabolism.gibberelin.signal transduction'	'(at5g37490 : 306.0) ARM repeat superfamily protein; FUNCTIONS IN: ubiquitin-protein ligase activity, binding; INVOLVED IN: response to chitin; LOCATED IN: ubiquitin ligase complex; EXPRESSED IN: 14 plant structures; EXPRESSED DURING: 7 growth stages; CONTAINS InterPro DOMAIN/s: U box domain (InterPro:IPR003613), Armadillo-like helical (InterPro:IPR011989), Armadillo-type fold (InterPro:IPR016024…	No annotation	No	Yes	No	Yes
Unigene21204_VfEP_Reference	'17.6.2'	'hormone metabolism.gibberelin.signal transduction'	'(at5g37490 : 332.0) ARM repeat superfamily protein; FUNCTIONS IN: ubiquitin-protein ligase activity, binding; INVOLVED IN: response to chitin; LOCATED IN: ubiquitin ligase complex; EXPRESSED IN: 14 plant structures; EXPRESSED DURING: 7 growth stages; CONTAINS InterPro DOMAIN/s: U box domain (InterPro:IPR003613), Armadillo-like helical (InterPro:IPR011989), Armadillo-type fold (InterPro:IPR016024…	K09561|1|1e-06|53.1|sbi:SORBI_07g001340|STIP1 homology and U-box containing protein 1 [EC:6.3.2.19]	Yes	Yes	Yes	Yes
Unigene26656_VfEP_Reference	'17.7.1.2'	'hormone metabolism.jasmonate.synthesis-degradation.lipoxygenase'	'(at1g72520 : 1325.0) PLAT/LH2 domain-containing lipoxygenase family protein; FUNCTIONS IN: oxidoreductase activity, acting on single donors with incorporation of molecular oxygen, incorporation of two atoms of oxygen, lipoxygenase activity, iron ion binding, metal ion binding; INVOLVED IN: growth, jasmonic acid biosynthetic process, response to wounding, defense response; LOCATED IN: chloroplast…	K00454|1|0.0|1717|mtr:MTR_8g020970|lipoxygenase [EC:1.13.11.12]	Yes	Yes	No	Yes
Unigene21373_VfEP_Reference	'17.7.1.4'	'hormone metabolism.jasmonate.synthesis-degradation.allene oxidase cyclase'	'(loc_os03g32314.1 : 266.0) no description available & (at1g13280 : 237.0) Encodes allene oxide cyclase. One of four genes in Arabidopsis that encode this enzyme, which catalyzes an essential step in jasmonic acid biosynthesis. Gene expression is reduced during senescence, a process that involves jasmonic acid signalling pathway.; allene oxide cyclase 4 (AOC4); FUNCTIONS IN: allene-oxide cyclase …	K10525|1|5e-91|332|vvi:100257779|allene oxide cyclase [EC:5.3.99.6]	Yes	Yes	Yes	Yes
CL548.Contig2_VfEP_Reference	'17.7.1.5'	'hormone metabolism.jasmonate.synthesis-degradation.12-Oxo-PDA-reductase'	'(loc_os06g11240.1 : 147.0) no description available & (at1g76690 : 145.0) Encodes one of the closely related 12-oxophytodienoic acid reductases. This enzyme is not expected to participate in jasmonic acid biosynthesis because during in vitro assays, it shows very little activity with the naturally occurring OPDA isomer. Shows activity towards 2,4,6-trinitrotoluene. Expressed predominately in roo…	K05894|1|2e-39|158|mtr:MTR_5g006800|12-oxophytodienoic acid reductase [EC:1.3.1.42]	Yes	Yes	No	Yes
CL548.Contig3_VfEP_Reference	'17.7.1.5'	'hormone metabolism.jasmonate.synthesis-degradation.12-Oxo-PDA-reductase'	'(at1g09400 : 113.0) FMN-linked oxidoreductases superfamily protein; FUNCTIONS IN: oxidoreductase activity, FMN binding, catalytic activity; INVOLVED IN: metabolic process; LOCATED IN: mitochondrion; CONTAINS InterPro DOMAIN/s: Aldolase-type TIM barrel (InterPro:IPR013785), NADH:flavin oxidoreductase/NADH oxidase, N-terminal (InterPro:IPR001155); BEST Arabidopsis thaliana protein match is: 12-oxo…	K05894|1|2e-29|125|gmx:100803381|12-oxophytodienoic acid reductase [EC:1.3.1.42]	Yes	Yes	No	Yes
CL548.Contig5_VfEP_Reference	'17.7.1.5'	'hormone metabolism.jasmonate.synthesis-degradation.12-Oxo-PDA-reductase'	'(at1g76690 : 144.0) Encodes one of the closely related 12-oxophytodienoic acid reductases. This enzyme is not expected to participate in jasmonic acid biosynthesis because during in vitro assays, it shows very little activity with the naturally occurring OPDA isomer. Shows activity towards 2,4,6-trinitrotoluene. Expressed predominately in root. Predicted to be a cytosolic protein.; 12-oxophytodi…	K05894|1|4e-41|164|mtr:MTR_5g006800|12-oxophytodienoic acid reductase [EC:1.3.1.42]	Yes	Yes	No	Yes
Unigene12498_VfEP_Reference	'17.7.1.5'	'hormone metabolism.jasmonate.synthesis-degradation.12-Oxo-PDA-reductase'	'(at1g76690 : 62.0) Encodes one of the closely related 12-oxophytodienoic acid reductases. This enzyme is not expected to participate in jasmonic acid biosynthesis because during in vitro assays, it shows very little activity with the naturally occurring OPDA isomer. Shows activity towards 2,4,6-trinitrotoluene. Expressed predominately in root. Predicted to be a cytosolic protein.; 12-oxophytodie…	K05894|1|3e-13|71.2|vvi:100267062|12-oxophytodienoic acid reductase [EC:1.3.1.42]	No	No	No	Yes
Unigene20439_VfEP_Reference	'17.7.1.5'	'hormone metabolism.jasmonate.synthesis-degradation.12-Oxo-PDA-reductase'	'(loc_os06g11240.1 : 63.9) no description available & (at1g76690 : 62.4) Encodes one of the closely related 12-oxophytodienoic acid reductases. This enzyme is not expected to participate in jasmonic acid biosynthesis because during in vitro assays, it shows very little activity with the naturally occurring OPDA isomer. Shows activity towards 2,4,6-trinitrotoluene. Expressed predominately in root.…	K05894|1|9e-13|70.5|mtr:MTR_5g006800|12-oxophytodienoic acid reductase [EC:1.3.1.42]	Yes	Yes	No	Yes
Unigene7119_VfEP_Reference	'17.7.1.5'	'hormone metabolism.jasmonate.synthesis-degradation.12-Oxo-PDA-reductase'	'(at1g09400 : 110.0) FMN-linked oxidoreductases superfamily protein; FUNCTIONS IN: oxidoreductase activity, FMN binding, catalytic activity; INVOLVED IN: metabolic process; LOCATED IN: mitochondrion; CONTAINS InterPro DOMAIN/s: Aldolase-type TIM barrel (InterPro:IPR013785), NADH:flavin oxidoreductase/NADH oxidase, N-terminal (InterPro:IPR001155); BEST Arabidopsis thaliana protein match is: 12-oxo…	K05894|1|6e-34|140|mtr:MTR_5g006710|12-oxophytodienoic acid reductase [EC:1.3.1.42]	No	No	No	No
Unigene7201_VfEP_Reference	'17.7.1.5'	'hormone metabolism.jasmonate.synthesis-degradation.12-Oxo-PDA-reductase'	'(at1g09400 : 117.0) FMN-linked oxidoreductases superfamily protein; FUNCTIONS IN: oxidoreductase activity, FMN binding, catalytic activity; INVOLVED IN: metabolic process; LOCATED IN: mitochondrion; CONTAINS InterPro DOMAIN/s: Aldolase-type TIM barrel (InterPro:IPR013785), NADH:flavin oxidoreductase/NADH oxidase, N-terminal (InterPro:IPR001155); BEST Arabidopsis thaliana protein match is: 12-oxo…	K05894|1|5e-34|140|mtr:MTR_5g006710|12-oxophytodienoic acid reductase [EC:1.3.1.42]	Yes	No	No	Yes
Unigene9063_VfEP_Reference	'17.7.1.5'	'hormone metabolism.jasmonate.synthesis-degradation.12-Oxo-PDA-reductase'	'(at1g76680 : 288.0) Encodes a member of an alpha/beta barrel fold family of FMN-containing oxidoreductases. One of the closely related 12-oxophytodienoic acid reductases. This enzyme is not expected to participate in jasmonic acid biosynthesis because during in vitro assays, it shows very little activity with the naturally occurring OPDA isomer. Shows activity towards 2,4,6-trinitrotoluene. Expr…	K05894|1|6e-87|317|mtr:MTR_5g006800|12-oxophytodienoic acid reductase [EC:1.3.1.42]	Yes	Yes	No	Yes
CL548.Contig1_VfEP_Reference	'17.7.1.5'	'hormone metabolism.jasmonate.synthesis-degradation.12-Oxo-PDA-reductase'	'(at1g76690 : 521.0) Encodes one of the closely related 12-oxophytodienoic acid reductases. This enzyme is not expected to participate in jasmonic acid biosynthesis because during in vitro assays, it shows very little activity with the naturally occurring OPDA isomer. Shows activity towards 2,4,6-trinitrotoluene. Expressed predominately in root. Predicted to be a cytosolic protein.; 12-oxophytodi…	K05894|1|3e-168|590|mtr:MTR_5g006800|12-oxophytodienoic acid reductase [EC:1.3.1.42]	Yes	No	No	Yes
CL548.Contig6_VfEP_Reference	'17.7.1.5'	'hormone metabolism.jasmonate.synthesis-degradation.12-Oxo-PDA-reductase'	'(at1g76690 : 551.0) Encodes one of the closely related 12-oxophytodienoic acid reductases. This enzyme is not expected to participate in jasmonic acid biosynthesis because during in vitro assays, it shows very little activity with the naturally occurring OPDA isomer. Shows activity towards 2,4,6-trinitrotoluene. Expressed predominately in root. Predicted to be a cytosolic protein.; 12-oxophytodi…	K05894|1|3e-180|629|mtr:MTR_5g006800|12-oxophytodienoic acid reductase [EC:1.3.1.42]	Yes	No	No	Yes
Unigene30135_VfEP_Reference	'17.7.1.5'	'hormone metabolism.jasmonate.synthesis-degradation.12-Oxo-PDA-reductase'	'(loc_os02g35310.1 : 191.0) no description available & (at1g76680 : 185.0) Encodes a member of an alpha/beta barrel fold family of FMN-containing oxidoreductases. One of the closely related 12-oxophytodienoic acid reductases. This enzyme is not expected to participate in jasmonic acid biosynthesis because during in vitro assays, it shows very little activity with the naturally occurring OPDA isom…	K05894|1|7e-61|229|mtr:MTR_5g006710|12-oxophytodienoic acid reductase [EC:1.3.1.42]	Yes	No	No	Yes
Unigene17733_VfEP_Reference	'17.7.2'	'hormone metabolism.jasmonate.signal transduction'	'(at1g19180 : 96.3) JAZ1 is a nuclear-localized protein involved in jasmonate signaling. JAZ1 transcript levels rise in response to a jasmonate stimulus. JAZ1 can interact with the COI1 F-box subunit of an SCF E3 ubiquitin ligase in a yeast-two-hybrid assay only in the presence of jasmonate-isoleucine (JA-ILE) or coronatine. Application of jasmonate methyl ester to Arabidopsis roots reduces the l…	K13464|1|8e-25|112|pop:POPTR_739192|jasmonate ZIM domain-containing protein	No	Yes	No	Yes
Unigene19704_VfEP_Reference	'20'	'stress'	'(at4g38830 : 535.0) Encodes a cysteine-rich receptor-like protein kinase.; cysteine-rich RLK (RECEPTOR-like protein kinase) 26 (CRK26); FUNCTIONS IN: kinase activity; INVOLVED IN: protein amino acid phosphorylation; LOCATED IN: endomembrane system; EXPRESSED IN: stem, root; CONTAINS InterPro DOMAIN/s: Protein kinase, ATP binding site (InterPro:IPR017441), Serine/threonine-protein kinase domain (…	K04733|1|2e-62|239|smo:SELMODRAFT_159261|interleukin-1 receptor-associated kinase 4 [EC:2.7.11.1]!K13416|4|2e-57|222|rcu:RCOM_1534760|brassinosteroid insensitive 1-associated receptor kinase 1 [EC:2.7.10.1 2.7.11.1]!K13430|5|6e-56|217|osa:4329463|serine/threonine-protein kinase PBS1 [EC:2.7.11.1]	No	Yes	Yes	Yes
CL1484.Contig5_VfEP_Reference	'20.1'	'stress.biotic'	'(at2g15080 : 426.0) receptor like protein 19 (RLP19); FUNCTIONS IN: kinase activity; INVOLVED IN: signal transduction, defense response; LOCATED IN: endomembrane system; EXPRESSED IN: 10 plant structures; EXPRESSED DURING: 9 growth stages; CONTAINS InterPro DOMAIN/s: Leucine-rich repeat-containing N-terminal domain, type 2 (InterPro:IPR013210), Leucine-rich repeat (InterPro:IPR001611); BEST Arab…	K13420|1|1e-76|286|ath:AT5G46330|LRR receptor-like serine/threonine-protein kinase FLS2 [EC:2.7.11.1]!K13415|2|3e-76|285|pop:POPTR_650846|protein brassinosteroid insensitive 1 [EC:2.7.10.1 2.7.11.1]	Yes	No	Yes	No
CL6410.Contig2_VfEP_Reference	'20.1'	'stress.biotic'	'(loc_os08g42840.1 : 79.7) no description available & (at2g33080 : 64.7) receptor like protein 28 (RLP28); INVOLVED IN: signal transduction; LOCATED IN: endomembrane system; EXPRESSED IN: stem, stamen; EXPRESSED DURING: 4 anthesis; CONTAINS InterPro DOMAIN/s: Leucine-rich repeat (InterPro:IPR001611); BEST Arabidopsis thaliana protein match is: receptor like protein 24 (TAIR:AT2G33020.1); Has 1039…	K13415|1|6e-07|51.2|sbi:SORBI_03g032990|protein brassinosteroid insensitive 1 [EC:2.7.10.1 2.7.11.1]	No	No	No	No
CL4633.Contig3_VfEP_Reference	'20.1.1'	'stress.biotic.respiratory burst'	'(loc_os11g33120.1 : 1215.0) no description available & (at1g09090 : 1170.0) NADPH-oxidase AtrbohB plays a role in seed after-ripening. Major producer of superoxide in germinating seeds. AtrbohB pre-mRNA is alternatively spliced in seeds in a hormonally and developmentally regulated manner. ABA caused accumulation of AtrbohB-‚‘_ mRNA and prevented prevented AtrbohB-a mRNA expression in fresh seed…	K13447|1|0.0|1704|mtr:MTR_7g113130|respiratory burst oxidase [EC:1.6.3.- 1.11.1.-]	Yes	Yes	No	Yes
CL5652.Contig2_VfEP_Reference	'20.2.4'	'stress.abiotic.touch/wounding'	'(at5g42050 : 317.0) DCD (Development and Cell Death) domain protein; CONTAINS InterPro DOMAIN/s: Development/cell death domain (InterPro:IPR013989), Kelch related (InterPro:IPR013089); BEST Arabidopsis thaliana protein match is: DCD (Development and Cell Death) domain protein (TAIR:AT3G27090.1); Has 30201 Blast hits to 17322 proteins in 780 species: Archae - 12; Bacteria - 1396; Metazoa - 17338;…	No annotation	No	No	No	Yes
Unigene17049_VfEP_Reference	'20.2.99'	'stress.abiotic.unspecified'	'(at2g38310 : 188.0) Encodes a member of the PYR (pyrabactin resistance )/PYL(PYR1-like)/RCAR (regulatory components of ABA receptor) family proteins with 14 members. PYR/PYL/RCAR family proteins function as abscisic acid sensors. Mediate ABA-dependent regulation of protein phosphatase 2Cs ABI1 and ABI2.; PYR1-like 4 (PYL4); CONTAINS InterPro DOMAIN/s: Polyketide cyclase/dehydrase (InterPro:IPR01…	K14496|1|8e-55|210|gmx:100798803|abscisic acid receptor PYR/PYL family	No	Yes	No	No
Unigene17050_VfEP_Reference	'20.2.99'	'stress.abiotic.unspecified'	'(at2g40330 : 70.9) Encodes a member of the PYR (pyrabactin resistance )/PYL(PYR1-like)/RCAR (regulatory components of ABA receptor) family proteins with 14 members. PYR/PYL/RCAR family proteins function as abscisic acid sensors. Mediate ABA-dependent regulation of protein phosphatase 2Cs ABI1 and ABI2.; PYR1-like 6 (PYL6); CONTAINS InterPro DOMAIN/s: Polyketide cyclase/dehydrase (InterPro:IPR019…	K14496|1|5e-17|84.0|gmx:100798803|abscisic acid receptor PYR/PYL family	No	No	No	No
CL3415.Contig3_VfEP_Reference	'24'	'Biodegradation of Xenobiotics'	'(at5g62180 : 69.7) carboxyesterase 20 (CXE20); INVOLVED IN: metabolic process; LOCATED IN: cellular_component unknown; EXPRESSED IN: root, flower; EXPRESSED DURING: petal differentiation and expansion stage; CONTAINS InterPro DOMAIN/s: Alpha/beta hydrolase fold-3 (InterPro:IPR013094); BEST Arabidopsis thaliana protein match is: alpha/beta-Hydrolases superfamily protein (TAIR:AT2G45600.1); Has 93…	K14493|1|6e-11|63.9|osa:4338764|gibberellin receptor GID1 [EC:3.-.-.-]	Yes	No	No	Yes
CL2209.Contig2_VfEP_Reference	'26.10'	'misc.cytochrome P450'	'(loc_os07g45000.1 : 261.0) no description available & (ipr001128 : 104.78751) Cytochrome P450 & (at5g24960 : 100.0) putative cytochrome P450; "cytochrome P450, family 71, subfamily A, polypeptide 14" (CYP71A14); FUNCTIONS IN: electron carrier activity, monooxygenase activity, iron ion binding, oxygen binding, heme binding; INVOLVED IN: oxidation reduction; LOCATED IN: endomembrane system; CONTAI…	K00517|1|7e-21|100|ath:AT5G24960|[EC:1.14.-.-]!K11868|5|9e-16|84.0|aly:ARALYDRAFT_481994|cytochrome P450, family 71, subfamily A, polypeptide 13 (indoleacetaldoxime dehydratase) [EC:4.99.1.6]	No	No	No	No
CL8648.Contig1_VfEP_Reference	'26.12'	'misc.peroxidases'	'(at5g05340 : 313.0) Peroxidase superfamily protein; FUNCTIONS IN: protein binding, peroxidase activity; INVOLVED IN: response to oxidative stress, oxidation reduction; LOCATED IN: apoplast, cell wall; EXPRESSED IN: 9 plant structures; EXPRESSED DURING: LP.04 four leaves visible, 4 anthesis, C globular stage, petal differentiation and expansion stage; CONTAINS InterPro DOMAIN/s: Haem peroxidase (…	K00430|1|6e-101|364|mtr:MTR_3g094670|peroxidase [EC:1.11.1.7]	No	No	No	No
CL8648.Contig2_VfEP_Reference	'26.12'	'misc.peroxidases'	'(at5g05340 : 474.0) Peroxidase superfamily protein; FUNCTIONS IN: protein binding, peroxidase activity; INVOLVED IN: response to oxidative stress, oxidation reduction; LOCATED IN: apoplast, cell wall; EXPRESSED IN: 9 plant structures; EXPRESSED DURING: LP.04 four leaves visible, 4 anthesis, C globular stage, petal differentiation and expansion stage; CONTAINS InterPro DOMAIN/s: Haem peroxidase (…	K00430|1|1e-168|591|mtr:MTR_3g094670|peroxidase [EC:1.11.1.7]	Yes	No	No	No
CL2921.Contig1_VfEP_Reference	'26.12'	'misc.peroxidases'	'(at5g06720 : 347.0) peroxidase 2 (PA2); FUNCTIONS IN: peroxidase activity, heme binding; INVOLVED IN: oxidation reduction, response to oxidative stress; LOCATED IN: endomembrane system; EXPRESSED IN: 21 plant structures; EXPRESSED DURING: 11 growth stages; CONTAINS InterPro DOMAIN/s: Haem peroxidase (InterPro:IPR010255), Plant peroxidase (InterPro:IPR000823), Peroxidases heam-ligand binding site…	K00430|1|3e-168|589|mtr:MTR_2g029800|peroxidase [EC:1.11.1.7]	Yes	No	Yes	No
Unigene9469_VfEP_Reference	'26.12'	'misc.peroxidases'	'(at3g32980 : 69.3) Peroxidase superfamily protein; FUNCTIONS IN: peroxidase activity, heme binding; INVOLVED IN: response to oxidative stress, oxidation reduction; LOCATED IN: cell wall, vacuole, membrane; EXPRESSED IN: leaf; EXPRESSED DURING: seedling growth; CONTAINS InterPro DOMAIN/s: Haem peroxidase (InterPro:IPR010255), Plant peroxidase (InterPro:IPR000823), Peroxidases heam-ligand binding …	K00430|1|3e-22|101|mtr:MTR_2g029800|peroxidase [EC:1.11.1.7]	Yes	No	Yes	No
CL5501.Contig1_VfEP_Reference	'26.12'	'misc.peroxidases'	'(loc_os06g35520.1 : 418.0) no description available & (at5g05340 : 377.0) Peroxidase superfamily protein; FUNCTIONS IN: protein binding, peroxidase activity; INVOLVED IN: response to oxidative stress, oxidation reduction; LOCATED IN: apoplast, cell wall; EXPRESSED IN: 9 plant structures; EXPRESSED DURING: LP.04 four leaves visible, 4 anthesis, C globular stage, petal differentiation and expansio…	K00430|1|7e-114|409|mtr:MTR_3g094670|peroxidase [EC:1.11.1.7]	No	No	Yes	No
CL6044.Contig1_VfEP_Reference	'26.12'	'misc.peroxidases'	'(p22196|per2_arahy : 509.0) Cationic peroxidase 2 precursor (EC 1.11.1.7) (PNPC2) - Arachis hypogaea (Peanut) & (at5g64120 : 399.0) encodes a cell wall bound peroxidase that is induced by hypo-osmolarity; Peroxidase superfamily protein; FUNCTIONS IN: peroxidase activity; INVOLVED IN: defense response to fungus, N-terminal protein myristoylation, respiratory burst; LOCATED IN: apoplast, cell wall…	K00430|1|4e-173|605|mtr:MTR_2g008710|peroxidase [EC:1.11.1.7]	No	Yes	Yes	Yes
CL126.Contig3_VfEP_Reference	'26.22'	'misc.short chain dehydrogenase/reductase (SDR)'	'(loc_os04g10010.1 : 260.0) no description available & (at1g52340 : 228.0) Encodes a cytosolic short-chain dehydrogenase/reductase involved in the conversion of xanthoxin to ABA-aldehyde during ABA biosynthesis. Mutants are insensitive to sucrose and glucose.; ABA DEFICIENT 2 (ABA2); CONTAINS InterPro DOMAIN/s: NAD(P)-binding domain (InterPro:IPR016040), Glucose/ribitol dehydrogenase (InterPro:IP…	K13070|1|3e-77|287|osa:4335093|momilactone-A synthase [EC:1.1.1.295]!K09841|2|6e-73|272|pop:POPTR_547844|xanthoxin dehydrogenase [EC:1.1.1.288]	No	No	No	No
CL126.Contig3_VfEP_Reference	'26.22'	'misc.short chain dehydrogenase/reductase (SDR)'	'(loc_os04g10010.1 : 260.0) no description available & (at1g52340 : 228.0) Encodes a cytosolic short-chain dehydrogenase/reductase involved in the conversion of xanthoxin to ABA-aldehyde during ABA biosynthesis. Mutants are insensitive to sucrose and glucose.; ABA DEFICIENT 2 (ABA2); CONTAINS InterPro DOMAIN/s: NAD(P)-binding domain (InterPro:IPR016040), Glucose/ribitol dehydrogenase (InterPro:IP…	K13070|1|3e-77|287|osa:4335093|momilactone-A synthase [EC:1.1.1.295]!K09841|2|6e-73|272|pop:POPTR_547844|xanthoxin dehydrogenase [EC:1.1.1.288]	No	No	No	No
CL1642.Contig4_VfEP_Reference	'26.28'	'misc.GDSL-motif lipase'	'(at3g16370 : 514.0) GDSL-like Lipase/Acylhydrolase superfamily protein; FUNCTIONS IN: hydrolase activity, acting on ester bonds, carboxylesterase activity; INVOLVED IN: lipid metabolic process; LOCATED IN: apoplast; EXPRESSED IN: 22 plant structures; EXPRESSED DURING: 14 growth stages; CONTAINS InterPro DOMAIN/s: Lipase, GDSL (InterPro:IPR001087); BEST Arabidopsis thaliana protein match is: GDSL…	K01206|1|1e-24|112|ath:AT1G67830|alpha-L-fucosidase [EC:3.2.1.51]!K00514|3|2e-23|109|rcu:RCOM_1428040|zeta-carotene desaturase [EC:1.3.5.6]	No	No	Yes	Yes
CL2830.Contig4_VfEP_Reference	'26.28'	'misc.GDSL-motif lipase'	'(at5g55050 : 332.0) GDSL-like Lipase/Acylhydrolase superfamily protein; FUNCTIONS IN: hydrolase activity, acting on ester bonds, lipase activity, carboxylesterase activity; INVOLVED IN: lipid metabolic process; LOCATED IN: endomembrane system; EXPRESSED IN: 17 plant structures; EXPRESSED DURING: 10 growth stages; CONTAINS InterPro DOMAIN/s: Lipase, GDSL, active site (InterPro:IPR008265), Lipase,…	K01206|1|6e-25|113|ath:AT1G67830|alpha-L-fucosidase [EC:3.2.1.51]!K00514|2|2e-23|108|rcu:RCOM_1428040|zeta-carotene desaturase [EC:1.3.5.6]	No	No	No	No
CL4738.Contig3_VfEP_Reference	'26.28'	'misc.GDSL-motif lipase'	'(at1g29670 : 531.0) GDSL-like Lipase/Acylhydrolase superfamily protein; FUNCTIONS IN: hydrolase activity, acting on ester bonds, carboxylesterase activity; INVOLVED IN: lipid metabolic process; LOCATED IN: apoplast, cell wall, chloroplast; EXPRESSED IN: 23 plant structures; EXPRESSED DURING: 14 growth stages; CONTAINS InterPro DOMAIN/s: Lipase, GDSL (InterPro:IPR001087); BEST Arabidopsis thalian…	K01206|1|7e-26|117|ath:AT1G67830|alpha-L-fucosidase [EC:3.2.1.51]!K00514|3|3e-20|98.2|rcu:RCOM_1428040|zeta-carotene desaturase [EC:1.3.5.6]	No	No	No	No
Unigene15126_VfEP_Reference	'26.28'	'misc.GDSL-motif lipase'	'(at3g48460 : 484.0) GDSL-like Lipase/Acylhydrolase superfamily protein; FUNCTIONS IN: hydrolase activity, acting on ester bonds, carboxylesterase activity; INVOLVED IN: glycerol biosynthetic process, lipid metabolic process; LOCATED IN: endomembrane system; EXPRESSED IN: 22 plant structures; EXPRESSED DURING: 14 growth stages; CONTAINS InterPro DOMAIN/s: Lipase, GDSL (InterPro:IPR001087); BEST A…	K00514|1|4e-43|174|rcu:RCOM_1428040|zeta-carotene desaturase [EC:1.3.5.6]!K01206|2|1e-35|149|aly:ARALYDRAFT_475890|alpha-L-fucosidase [EC:3.2.1.51]	No	No	No	No
Unigene20957_VfEP_Reference	'26.28'	'misc.GDSL-motif lipase'	'(at2g04570 : 458.0) GDSL-like Lipase/Acylhydrolase superfamily protein; FUNCTIONS IN: hydrolase activity, acting on ester bonds, carboxylesterase activity; INVOLVED IN: lipid metabolic process; LOCATED IN: endomembrane system; EXPRESSED IN: 21 plant structures; EXPRESSED DURING: 12 growth stages; CONTAINS InterPro DOMAIN/s: Lipase, GDSL (InterPro:IPR001087); BEST Arabidopsis thaliana protein mat…	K01206|1|6e-26|117|ath:AT1G67830|alpha-L-fucosidase [EC:3.2.1.51]!K00514|2|1e-25|115|rcu:RCOM_1428040|zeta-carotene desaturase [EC:1.3.5.6]	No	No	Yes	No
Unigene7802_VfEP_Reference	'26.28'	'misc.GDSL-motif lipase'	'(at3g04290 : 471.0) Li-tolerant lipase 1 (LTL1); FUNCTIONS IN: hydrolase activity, acting on ester bonds, carboxylesterase activity; INVOLVED IN: lipid metabolic process; LOCATED IN: endomembrane system; EXPRESSED IN: 19 plant structures; EXPRESSED DURING: 12 growth stages; CONTAINS InterPro DOMAIN/s: Lipase, GDSL (InterPro:IPR001087), Esterase, SGNH hydrolase-type (InterPro:IPR013830); BEST Ara…	K01206|1|1e-19|95.9|ath:AT1G67830|alpha-L-fucosidase [EC:3.2.1.51]!K00514|3|4e-15|80.9|rcu:RCOM_1428040|zeta-carotene desaturase [EC:1.3.5.6]	Yes	Yes	Yes	Yes
Unigene9475_VfEP_Reference	'26.28'	'misc.GDSL-motif lipase'	'(at2g04570 : 410.0) GDSL-like Lipase/Acylhydrolase superfamily protein; FUNCTIONS IN: hydrolase activity, acting on ester bonds, carboxylesterase activity; INVOLVED IN: lipid metabolic process; LOCATED IN: endomembrane system; EXPRESSED IN: 21 plant structures; EXPRESSED DURING: 12 growth stages; CONTAINS InterPro DOMAIN/s: Lipase, GDSL (InterPro:IPR001087); BEST Arabidopsis thaliana protein mat…	K00514|1|4e-25|114|rcu:RCOM_1428040|zeta-carotene desaturase [EC:1.3.5.6]!K01206|2|2e-24|112|ath:AT1G67830|alpha-L-fucosidase [EC:3.2.1.51]	Yes	No	Yes	No
CL2116.Contig4_VfEP_Reference	'26.4.1'	'misc.beta 1,3 glucan hydrolases.glucan endo-1,3-beta-glucosidase'	'(at3g13560 : 606.0) O-Glycosyl hydrolases family 17 protein; FUNCTIONS IN: cation binding, hydrolase activity, hydrolyzing O-glycosyl compounds, catalytic activity; INVOLVED IN: carbohydrate metabolic process; LOCATED IN: anchored to plasma membrane, plasma membrane, anchored to membrane; EXPRESSED IN: 24 plant structures; EXPRESSED DURING: 13 growth stages; CONTAINS InterPro DOMAIN/s: X8 (Inter…	K14489|1|6e-22|104|vvi:100263145|arabidopsis histidine kinase 2/3/4 (cytokinin receptor) [EC:2.7.13.3]	No	No	Yes	No
CL9141.Contig2_VfEP_Reference	'26.4.1'	'misc.beta 1,3 glucan hydrolases.glucan endo-1,3-beta-glucosidase'	'(at4g34480 : 606.0) O-Glycosyl hydrolases family 17 protein; FUNCTIONS IN: cation binding, hydrolase activity, hydrolyzing O-glycosyl compounds, catalytic activity; INVOLVED IN: carbohydrate metabolic process; LOCATED IN: endomembrane system; EXPRESSED IN: 22 plant structures; EXPRESSED DURING: 13 growth stages; CONTAINS InterPro DOMAIN/s: X8 (InterPro:IPR012946), Glycoside hydrolase, catalytic …	K14489|1|9e-13|73.6|vvi:100263145|arabidopsis histidine kinase 2/3/4 (cytokinin receptor) [EC:2.7.13.3]	No	Yes	Yes	Yes
Unigene17364_VfEP_Reference	'26.4.1'	'misc.beta 1,3 glucan hydrolases.glucan endo-1,3-beta-glucosidase'	'(at3g07320 : 590.0) O-Glycosyl hydrolases family 17 protein; FUNCTIONS IN: cation binding, hydrolase activity, hydrolyzing O-glycosyl compounds, catalytic activity; INVOLVED IN: carbohydrate metabolic process; LOCATED IN: plant-type cell wall; EXPRESSED IN: 24 plant structures; EXPRESSED DURING: 15 growth stages; CONTAINS InterPro DOMAIN/s: X8 (InterPro:IPR012946), Glycoside hydrolase, catalytic…	K14489|1|6e-16|84.3|vvi:100263145|arabidopsis histidine kinase 2/3/4 (cytokinin receptor) [EC:2.7.13.3]	No	No	Yes	No
Unigene15825_VfEP_Reference	'27.3.20'	'RNA.regulation of transcription.G2-like transcription factor family, GARP'	'(loc_os10g39550.1 : 124.0) no description available & (at1g14600 : 121.0) Homeodomain-like superfamily protein; CONTAINS InterPro DOMAIN/s: Myb, DNA-binding (InterPro:IPR014778), Homeodomain-like (InterPro:IPR009057), Homeodomain-related (InterPro:IPR012287), HTH transcriptional regulator, Myb-type, DNA-binding (InterPro:IPR017930), Myb-like DNA-binding domain, SHAQKYF class (InterPro:IPR006447)…	K14491|1|6e-09|60.5|smo:SELMODRAFT_442188|two-component response regulator ARR-B family	No	No	Yes	No
Unigene25219_VfEP_Reference	'27.3.20'	'RNA.regulation of transcription.G2-like transcription factor family, GARP'	'(at1g69580 : 220.0) Homeodomain-like superfamily protein; CONTAINS InterPro DOMAIN/s: Homeodomain-like (InterPro:IPR009057), Myb, DNA-binding (InterPro:IPR014778), Myb-like DNA-binding domain, SHAQKYF class (InterPro:IPR006447), Homeodomain-related (InterPro:IPR012287); BEST Arabidopsis thaliana protein match is: Homeodomain-like superfamily protein (TAIR:AT3G04030.3); Has 1687 Blast hits to 167…	K14491|1|3e-12|71.2|aly:ARALYDRAFT_915160|two-component response regulator ARR-B family	No	No	No	Yes
CL1471.Contig1_VfEP_Reference	'27.3.21'	'RNA.regulation of transcription.GRAS transcription factor family'	'(at1g21450 : 147.0) Encodes a scarecrow-like protein (SCL1). Member of GRAS gene family.; SCARECROW-like 1 (SCL1); FUNCTIONS IN: sequence-specific DNA binding transcription factor activity; INVOLVED IN: regulation of transcription; EXPRESSED IN: 22 plant structures; EXPRESSED DURING: 14 growth stages; CONTAINS InterPro DOMAIN/s: Transcription factor GRAS (InterPro:IPR005202); BEST Arabidopsis th…	K14494|1|1e-14|76.3|rcu:RCOM_0629510|DELLA protein	No	Yes	No	Yes
CL1947.Contig1_VfEP_Reference	'27.3.21'	'RNA.regulation of transcription.GRAS transcription factor family'	'(loc_os03g48450.4 : 122.0) no description available & (at5g59450 : 101.0) GRAS family transcription factor; CONTAINS InterPro DOMAIN/s: Transcription factor GRAS (InterPro:IPR005202); BEST Arabidopsis thaliana protein match is: GRAS family transcription factor (TAIR:AT3G46600.1); Has 1807 Blast hits to 1807 proteins in 277 species: Archae - 0; Bacteria - 0; Metazoa - 736; Fungi - 347; Plants - 3…	K14494|1|3e-12|68.2|smo:SELMODRAFT_437369|DELLA protein	No	Yes	No	Yes
CL1947.Contig3_VfEP_Reference	'27.3.21'	'RNA.regulation of transcription.GRAS transcription factor family'	'(loc_os03g48450.4 : 494.0) no description available & (at2g37650 : 439.0) GRAS family transcription factor; CONTAINS InterPro DOMAIN/s: Transcription factor GRAS (InterPro:IPR005202); BEST Arabidopsis thaliana protein match is: SCARECROW-like 14 (TAIR:AT1G07530.1); Has 2417 Blast hits to 2350 proteins in 288 species: Archae - 0; Bacteria - 4; Metazoa - 2; Fungi - 0; Plants - 2410; Viruses - 0; O…	K14494|1|7e-42|170|ppp:PHYPADRAFT_235432|DELLA protein	No	Yes	No	Yes
Unigene27387_VfEP_Reference	'27.3.21'	'RNA.regulation of transcription.GRAS transcription factor family'	'(q69vg1|cigr1_orysa : 608.0) Chitin-inducible gibberellin-responsive protein 1 - Oryza sativa (Rice) & (loc_os07g36170.2 : 608.0) no description available & (at5g48150 : 491.0) Member of GRAS gene family. Semi-dominant mutant has a reduced response to far-red light and appears to act early in the phytochrome A signaling pathway.; phytochrome a signal transduction 1 (PAT1); CONTAINS InterPro DOMA…	K14494|1|1e-57|223|rcu:RCOM_0826140|DELLA protein	Yes	Yes	No	Yes
Unigene28556_VfEP_Reference	'27.3.21'	'RNA.regulation of transcription.GRAS transcription factor family'	'(at1g07530 : 526.0) Encodes a member of the GRAS family of transcription factors. The protein interacts with the TGA2 transcription factor and affects the transcription of stress-responsive genes. The protein is found in the nucleus and is also exported to the cytoplasm.; SCARECROW-like 14 (SCL14); CONTAINS InterPro DOMAIN/s: Transcription factor GRAS (InterPro:IPR005202); BEST Arabidopsis thali…	K14494|1|4e-46|184|rcu:RCOM_0826140|DELLA protein	No	Yes	No	Yes
CL3938.Contig1_VfEP_Reference	'27.3.40'	'RNA.regulation of transcription.Aux/IAA family'	'(at4g14550 : 300.0) IAA14 is a member of the Aux/IAA protein family. Involved in lateral root development. Gain of function mutation decreases auxin-inducible gene expression. Protein is localized to the nucleus. Expressed in stele and root tip epidermis. Functions as a negative regulator of ARF7/19.; indole-3-acetic acid inducible 14 (IAA14); CONTAINS InterPro DOMAIN/s: Aux/IAA-ARF-dimerisation…	K14484|1|6e-90|329|ath:AT3G23050|auxin-responsive protein IAA	Yes	Yes	No	Yes
Unigene19196_VfEP_Reference	'27.3.40'	'RNA.regulation of transcription.Aux/IAA family'	'(p49679|iaa4_pea : 337.0) Auxin-induced protein IAA4 - Pisum sativum (Garden pea) & (at1g04240 : 220.0) SHY2/IAA3 regulates multiple auxin responses in roots. It is induced rapidly by IAA, and has been shown to be phosphorylated by oat phytochrome A in vitro.; SHORT HYPOCOTYL 2 (SHY2); FUNCTIONS IN: sequence-specific DNA binding transcription factor activity; INVOLVED IN: response to auxin stimu…	K14484|1|5e-61|233|ath:AT1G04240|auxin-responsive protein IAA	Yes	No	No	Yes
Unigene21339_VfEP_Reference	'27.3.40'	'RNA.regulation of transcription.Aux/IAA family'	'(o24542|ax22d_phaau : 215.0) Auxin-induced protein 22D (Indole-3-acetic acid-induced protein ARG13) - Phaseolus aureus (Mung bean) (Vigna radiata) & (at5g43700 : 169.0) Auxin inducible protein similar to transcription factors.; AUXIN INDUCIBLE 2-11 (ATAUX2-11); CONTAINS InterPro DOMAIN/s: Aux/IAA-ARF-dimerisation (InterPro:IPR011525), AUX/IAA protein (InterPro:IPR003311); BEST Arabidopsis thalia…	K14484|1|8e-42|168|aly:ARALYDRAFT_887587|auxin-responsive protein IAA	No	No	No	Yes
Unigene21340_VfEP_Reference	'27.3.40'	'RNA.regulation of transcription.Aux/IAA family'	'(at3g04730 : 256.0) early auxin-induced (IAA16); indoleacetic acid-induced protein 16 (IAA16); FUNCTIONS IN: sequence-specific DNA binding transcription factor activity; INVOLVED IN: response to auxin stimulus; LOCATED IN: nucleus; EXPRESSED IN: 22 plant structures; EXPRESSED DURING: 13 growth stages; CONTAINS InterPro DOMAIN/s: Aux/IAA-ARF-dimerisation (InterPro:IPR011525), AUX/IAA protein (Int…	K14484|1|7e-70|262|aly:ARALYDRAFT_319024|auxin-responsive protein IAA	No	No	No	Yes
Unigene8472_VfEP_Reference	'27.3.40'	'RNA.regulation of transcription.Aux/IAA family'	'(o24543|ax22e_phaau : 179.0) Auxin-induced protein 22E (Indole-3-acetic acid-induced protein ARG14) - Phaseolus aureus (Mung bean) (Vigna radiata) & (at5g43700 : 146.0) Auxin inducible protein similar to transcription factors.; AUXIN INDUCIBLE 2-11 (ATAUX2-11); CONTAINS InterPro DOMAIN/s: Aux/IAA-ARF-dimerisation (InterPro:IPR011525), AUX/IAA protein (InterPro:IPR003311); BEST Arabidopsis thalia…	K14484|1|2e-35|146|ath:AT1G04240|auxin-responsive protein IAA	No	No	No	Yes
Unigene8725_VfEP_Reference	'27.3.40'	'RNA.regulation of transcription.Aux/IAA family'	'(p49680|iaa6_pea : 219.0) Auxin-induced protein IAA6 - Pisum sativum (Garden pea) & (at3g15540 : 116.0) Primary auxin-responsive gene. Involved in the regulation stamen filaments development.; indole-3-acetic acid inducible 19 (IAA19); FUNCTIONS IN: sequence-specific DNA binding transcription factor activity; INVOLVED IN: phototropism, gravitropism, response to auxin stimulus, response to brassi…	K14484|1|1e-44|176|rcu:RCOM_0895040|auxin-responsive protein IAA	No	No	No	No
Unigene8726_VfEP_Reference	'27.3.40'	'RNA.regulation of transcription.Aux/IAA family'	'(p49680|iaa6_pea : 100.0) Auxin-induced protein IAA6 - Pisum sativum (Garden pea) & (at3g15540 : 80.9) Primary auxin-responsive gene. Involved in the regulation stamen filaments development.; indole-3-acetic acid inducible 19 (IAA19); FUNCTIONS IN: sequence-specific DNA binding transcription factor activity; INVOLVED IN: phototropism, gravitropism, response to auxin stimulus, response to brassin…	K14484|1|3e-18|89.0|pop:POPTR_829522|auxin-responsive protein IAA	No	No	No	No
Unigene7464_VfEP_Reference	'27.3.5'	'RNA.regulation of transcription.ARR'	'(at5g62920 : 219.0) Encodes a Type-A response regulator that is responsive to cytokinin treatment. Its C-ter domain is very short in comparison to other Arabidopsis ARRs (17 total). Arr6 protein is stabilized by cytokinin.; response regulator 6 (ARR6); CONTAINS InterPro DOMAIN/s: CheY-like (InterPro:IPR011006), Signal transduction response regulator, receiver domain (InterPro:IPR001789); BEST Ar…	K14492|1|3e-70|263|rcu:RCOM_1512800|two-component response regulator ARR-A family	No	Yes	No	Yes
Unigene8933_VfEP_Reference	'27.3.5'	'RNA.regulation of transcription.ARR'	'(at1g10470 : 208.0) Encodes a two-component response regulator. Acts redundantly with ARR3 in the control of circadian period in a cytokinin-independent manner.; response regulator 4 (ARR4); CONTAINS InterPro DOMAIN/s: CheY-like (InterPro:IPR011006), Signal transduction response regulator, receiver domain (InterPro:IPR001789); BEST Arabidopsis thaliana protein match is: response regulator 3 (TAI…	K14492|1|2e-67|254|rcu:RCOM_0699760|two-component response regulator ARR-A family	No	Yes	No	Yes
Unigene18600_VfEP_Reference	'27.3.6'	'RNA.regulation of transcription.bHLH,Basic Helix-Loop-Helix family'	'(at3g07340 : 292.0) basic helix-loop-helix (bHLH) DNA-binding superfamily protein; FUNCTIONS IN: DNA binding, sequence-specific DNA binding transcription factor activity; INVOLVED IN: regulation of transcription; LOCATED IN: nucleus, chloroplast; EXPRESSED IN: 22 plant structures; EXPRESSED DURING: 11 growth stages; CONTAINS InterPro DOMAIN/s: Helix-loop-helix DNA-binding domain (InterPro:IPR001…	K12126|1|2e-13|75.9|aly:ARALYDRAFT_471048|phytochrome-interacting factor 3!K13422|3|1e-06|53.5|sbi:SORBI_01g028230|transcription factor MYC2!K10863|5|8e-06|50.8|aly:ARALYDRAFT_486946|aprataxin [EC:3.-.-.-]	No	No	No	Yes
Unigene24116_VfEP_Reference	'27.3.6'	'RNA.regulation of transcription.bHLH,Basic Helix-Loop-Helix family'	'(at4g37850 : 186.0) basic helix-loop-helix (bHLH) DNA-binding superfamily protein; FUNCTIONS IN: DNA binding, sequence-specific DNA binding transcription factor activity; INVOLVED IN: regulation of transcription; LOCATED IN: nucleus; CONTAINS InterPro DOMAIN/s: Helix-loop-helix DNA-binding domain (InterPro:IPR001092), Helix-loop-helix DNA-binding (InterPro:IPR011598); BEST Arabidopsis thaliana p…	K13422|1|7e-17|87.0|ppp:PHYPADRAFT_164647|transcription factor MYC2	No	Yes	No	Yes
Unigene7172_VfEP_Reference	'27.3.6'	'RNA.regulation of transcription.bHLH,Basic Helix-Loop-Helix family'	'(at2g41130 : 232.0) basic helix-loop-helix (bHLH) DNA-binding superfamily protein; FUNCTIONS IN: DNA binding, sequence-specific DNA binding transcription factor activity; INVOLVED IN: regulation of transcription; LOCATED IN: chloroplast envelope; CONTAINS InterPro DOMAIN/s: Helix-loop-helix DNA-binding domain (InterPro:IPR001092), Helix-loop-helix DNA-binding (InterPro:IPR011598); BEST Arabidops…	K13422|1|5e-07|53.5|mtr:MTR_8g067280|transcription factor MYC2	No	Yes	No	Yes
CL7488.Contig1_VfEP_Reference	'29.4'	'protein.postranslational modification'	'(at1g22280 : 433.0) Encodes a phytochrome-associated protein, PAPP2C (phytochrome-associated protein phosphatase type 2C). PAPP2C interacts in the nucleus with phyA (phytochrome A) and phyB. Functions as a regulator of phytochrome-interacting factor PIF3 by dephosphorylating phytochromes in the nucleus.; phytochrome-associated protein phosphatase type 2C (PAPP2C); CONTAINS InterPro DOMAIN/s: Pro…	K01090|1|6e-34|143|sbi:SORBI_01g038410|protein phosphatase [EC:3.1.3.16]!K14497|3|2e-27|122|zma:100381666|protein phosphatase 2C [EC:3.1.3.16]	Yes	No	No	Yes
CL8191.Contig1_VfEP_Reference	'29.4'	'protein.postranslational modification'	'(at1g16270 : 292.0) Protein kinase superfamily protein with octicosapeptide/Phox/Bem1p domain; FUNCTIONS IN: protein serine/threonine/tyrosine kinase activity, protein kinase activity; INVOLVED IN: protein amino acid phosphorylation; LOCATED IN: cytosol, nucleus; CONTAINS InterPro DOMAIN/s: Octicosapeptide/Phox/Bem1p (InterPro:IPR000270), Protein kinase, ATP binding site (InterPro:IPR017441), Pr…	K04424|1|1e-14|79.3|aly:ARALYDRAFT_909157|sterile alpha motif and leucine zipper containing kinase AZK [EC:2.7.11.25]!K14510|3|2e-14|78.6|ppp:PHYPADRAFT_30352|serine/threonine-protein kinase CTR1 [EC:2.7.11.1]	Yes	No	No	Yes
CL9758.Contig1_VfEP_Reference	'29.4'	'protein.postranslational modification'	'(at2g19130 : 923.0) S-locus lectin protein kinase family protein; FUNCTIONS IN: protein serine/threonine kinase activity, sugar binding, protein kinase activity, ATP binding; INVOLVED IN: protein amino acid phosphorylation, recognition of pollen; LOCATED IN: endomembrane system; EXPRESSED IN: 19 plant structures; EXPRESSED DURING: 13 growth stages; CONTAINS InterPro DOMAIN/s: Curculin-like (mann…	K13416|1|2e-62|239|rcu:RCOM_1534760|brassinosteroid insensitive 1-associated receptor kinase 1 [EC:2.7.10.1 2.7.11.1]!K13417|4|1e-60|233|ath:AT2G13790|somatic embryogenesis receptor kinase 4 [EC:2.7.10.1 2.7.11.1]	No	No	Yes	No
CL9758.Contig2_VfEP_Reference	'29.4'	'protein.postranslational modification'	'(at2g19130 : 906.0) S-locus lectin protein kinase family protein; FUNCTIONS IN: protein serine/threonine kinase activity, sugar binding, protein kinase activity, ATP binding; INVOLVED IN: protein amino acid phosphorylation, recognition of pollen; LOCATED IN: endomembrane system; EXPRESSED IN: 19 plant structures; EXPRESSED DURING: 13 growth stages; CONTAINS InterPro DOMAIN/s: Curculin-like (mann…	K04733|1|1e-59|229|smo:SELMODRAFT_159261|interleukin-1 receptor-associated kinase 4 [EC:2.7.11.1]!K13416|2|7e-59|227|ath:AT4G33430|brassinosteroid insensitive 1-associated receptor kinase 1 [EC:2.7.10.1 2.7.11.1]!K13417|3|1e-58|226|ath:AT2G13790|somatic embryogenesis receptor kinase 4 [EC:2.7.10.1 2.7.11.1]!K13418|4|3e-58|225|aly:ARALYDRAFT_895025|somatic embryogenesis receptor kinase 1 [EC:2.7.1…	Yes	No	No	Yes
Unigene21145_VfEP_Reference	'29.4'	'protein.postranslational modification'	'(at4g00710 : 792.0) Encodes BR-signaling kinase 3 (BSK3), one of the three homologous BR-signaling kinases (BSK1, AT4G35230; BSK2, AT5G46570; BSK3, AT4G00710). Mediates signal transduction from receptor kinase BRI1 by functioning as the substrate of BRI1. Plasma membrane localized.; BR-signaling kinase 3 (BSK3); FUNCTIONS IN: binding, protein kinase activity, kinase activity, ATP binding; INVOLV…	K14500|1|0.0|904|gmx:100799260|BR-signaling kinase [EC:2.7.11.1]	No	Yes	Yes	No
Unigene22887_VfEP_Reference	'29.4'	'protein.postranslational modification'	'(loc_os06g29810.2 : 474.0) no description available & (at4g32300 : 473.0) S-domain-2 5 (SD2-5); FUNCTIONS IN: carbohydrate binding, protein kinase activity, kinase activity; INVOLVED IN: protein amino acid autophosphorylation; LOCATED IN: plasma membrane; EXPRESSED IN: 25 plant structures; EXPRESSED DURING: 15 growth stages; CONTAINS InterPro DOMAIN/s: Curculin-like (mannose-binding) lectin (Int…	K04733|1|2e-59|227|smo:SELMODRAFT_159261|interleukin-1 receptor-associated kinase 4 [EC:2.7.11.1]!K13417|3|3e-58|223|ath:AT2G13790|somatic embryogenesis receptor kinase 4 [EC:2.7.10.1 2.7.11.1]!K13416|5|4e-57|220|ath:AT4G33430|brassinosteroid insensitive 1-associated receptor kinase 1 [EC:2.7.10.1 2.7.11.1]	No	No	No	No
Unigene30402_VfEP_Reference	'29.4'	'protein.postranslational modification'	'(loc_os03g35600.1 : 95.5) no description available & (at4g27300 : 93.6) S-locus lectin protein kinase family protein; FUNCTIONS IN: in 6 functions; INVOLVED IN: protein amino acid phosphorylation, recognition of pollen; LOCATED IN: endomembrane system; EXPRESSED IN: 21 plant structures; EXPRESSED DURING: 11 growth stages; CONTAINS InterPro DOMAIN/s: Curculin-like (mannose-binding) lectin (InterP…	K13418|1|3e-10|61.6|vvi:100247683|somatic embryogenesis receptor kinase 1 [EC:2.7.10.1 2.7.11.1]!K13416|2|1e-09|59.7|aly:ARALYDRAFT_491347|brassinosteroid insensitive 1-associated receptor kinase 1 [EC:2.7.10.1 2.7.11.1]	No	Yes	No	Yes
Unigene33465_VfEP_Reference	'29.4'	'protein.postranslational modification'	'(at4g23180 : 189.0) Encodes a receptor-like protein kinase. Naming convention from Chen et al 2003 (PMID 14756307); cysteine-rich RLK (RECEPTOR-like protein kinase) 10 (CRK10); FUNCTIONS IN: protein serine/threonine kinase activity, protein kinase activity, kinase activity, ATP binding; INVOLVED IN: protein amino acid phosphorylation; LOCATED IN: plasma membrane; EXPRESSED IN: 22 plant structure…	K13417|1|9e-19|90.5|ath:AT2G13790|somatic embryogenesis receptor kinase 4 [EC:2.7.10.1 2.7.11.1]!K13418|3|1e-18|89.7|vvi:100247683|somatic embryogenesis receptor kinase 1 [EC:2.7.10.1 2.7.11.1]!K13416|4|3e-18|88.6|rcu:RCOM_1534760|brassinosteroid insensitive 1-associated receptor kinase 1 [EC:2.7.10.1 2.7.11.1]	No	No	No	Yes
Unigene8972_VfEP_Reference	'29.4'	'protein.postranslational modification'	'(at5g06750 : 530.0) Protein phosphatase 2C family protein; FUNCTIONS IN: protein serine/threonine phosphatase activity, catalytic activity; INVOLVED IN: protein amino acid dephosphorylation; LOCATED IN: mitochondrion, protein serine/threonine phosphatase complex; EXPRESSED IN: 22 plant structures; EXPRESSED DURING: 13 growth stages; CONTAINS InterPro DOMAIN/s: Protein phosphatase 2C, manganese/m…	K01090|1|1e-22|106|sbi:SORBI_01g038410|protein phosphatase [EC:3.1.3.16]!K14497|2|2e-19|95.9|vvi:100241147|protein phosphatase 2C [EC:3.1.3.16]	Yes	No	No	Yes
Unigene23453_VfEP_Reference	'29.4.1.61'	'protein.postranslational modification.kinase.receptor like cytoplasmatic kinase X'	'(at1g80870 : 692.0) Protein kinase superfamily protein; FUNCTIONS IN: protein serine/threonine kinase activity, protein kinase activity, kinase activity, ATP binding; INVOLVED IN: protein amino acid phosphorylation; LOCATED IN: plasma membrane; EXPRESSED IN: 20 plant structures; EXPRESSED DURING: 13 growth stages; CONTAINS InterPro DOMAIN/s: Protein kinase, ATP binding site (InterPro:IPR017441),…	K04733|1|3e-36|152|smo:SELMODRAFT_230241|interleukin-1 receptor-associated kinase 4 [EC:2.7.11.1]!K13415|5|1e-34|146|aly:ARALYDRAFT_912402|protein brassinosteroid insensitive 1 [EC:2.7.10.1 2.7.11.1]	No	No	No	No
CL1982.Contig2_VfEP_Reference	'30.2.12'	'signalling.receptor kinases.leucine rich repeat XII'	'(loc_os10g02970.1 : 112.0) no description available & (at1g35710 : 109.0) Protein kinase family protein with leucine-rich repeat domain; FUNCTIONS IN: protein serine/threonine kinase activity, protein tyrosine kinase activity, protein kinase activity, ATP binding; INVOLVED IN: transmembrane receptor protein tyrosine kinase signaling pathway, protein amino acid phosphorylation; LOCATED IN: endome…	K13415|1|8e-20|93.2|sbi:SORBI_03g012040|protein brassinosteroid insensitive 1 [EC:2.7.10.1 2.7.11.1]!K00924|2|5e-18|87.4|aly:ARALYDRAFT_476729|[EC:2.7.1.-]!K13420|4|5e-15|77.4|vvi:100253808|LRR receptor-like serine/threonine-protein kinase FLS2 [EC:2.7.11.1]	Yes	Yes	Yes	Yes
CL7145.Contig1_VfEP_Reference	'30.2.17'	'signalling.receptor kinases.DUF 26'	'(loc_os11g28104.1 : 607.0) no description available & (at1g70530 : 362.0) Encodes a cysteine-rich receptor-like protein kinase.; cysteine-rich RLK (RECEPTOR-like protein kinase) 3 (CRK3); FUNCTIONS IN: kinase activity; INVOLVED IN: protein amino acid phosphorylation; LOCATED IN: plasma membrane; EXPRESSED IN: 23 plant structures; EXPRESSED DURING: 14 growth stages; CONTAINS InterPro DOMAIN/s: Pr…	K13417|1|1e-65|249|aly:ARALYDRAFT_899604|somatic embryogenesis receptor kinase 4 [EC:2.7.10.1 2.7.11.1]!K04733|3|2e-63|242|smo:SELMODRAFT_159261|interleukin-1 receptor-associated kinase 4 [EC:2.7.11.1]!K13416|5|4e-63|241|ath:AT4G33430|brassinosteroid insensitive 1-associated receptor kinase 1 [EC:2.7.10.1 2.7.11.1]	No	No	Yes	No
Unigene22985_VfEP_Reference	'30.2.20'	'signalling.receptor kinases.wheat LRK10 like'	'(loc_os01g04570.1 : 415.0) no description available & (at1g66930 : 412.0) Protein kinase superfamily protein; FUNCTIONS IN: kinase activity; INVOLVED IN: protein amino acid phosphorylation; LOCATED IN: cellular_component unknown; EXPRESSED IN: root; CONTAINS InterPro DOMAIN/s: Protein kinase, ATP binding site (InterPro:IPR017441), Serine/threonine-protein kinase domain (InterPro:IPR002290), Seri…	K04733|1|1e-47|190|smo:SELMODRAFT_159261|interleukin-1 receptor-associated kinase 4 [EC:2.7.11.1]!K13417|2|2e-47|189|ath:AT2G13790|somatic embryogenesis receptor kinase 4 [EC:2.7.10.1 2.7.11.1]!K13416|3|4e-47|188|ath:AT4G33430|brassinosteroid insensitive 1-associated receptor kinase 1 [EC:2.7.10.1 2.7.11.1]!K13418|5|6e-47|187|vvi:100247683|somatic embryogenesis receptor kinase 1 [EC:2.7.10.1 2.7.…	No	No	No	No
CL3879.Contig4_VfEP_Reference	'30.2.24'	'signalling.receptor kinases.S-locus glycoprotein like'	'(at4g27290 : 715.0) S-locus lectin protein kinase family protein; FUNCTIONS IN: sugar binding, protein serine/threonine kinase activity, protein kinase activity, ATP binding; INVOLVED IN: protein amino acid phosphorylation, recognition of pollen; LOCATED IN: endomembrane system; CONTAINS InterPro DOMAIN/s: Curculin-like (mannose-binding) lectin (InterPro:IPR001480), Apple-like (InterPro:IPR00360…	K04733|1|2e-59|229|smo:SELMODRAFT_159261|interleukin-1 receptor-associated kinase 4 [EC:2.7.11.1]!K13417|4|1e-58|226|ath:AT2G13790|somatic embryogenesis receptor kinase 4 [EC:2.7.10.1 2.7.11.1]!K13416|5|2e-58|225|aly:ARALYDRAFT_491347|brassinosteroid insensitive 1-associated receptor kinase 1 [EC:2.7.10.1 2.7.11.1]	No	Yes	No	Yes
Unigene26326_VfEP_Reference	'30.2.24'	'signalling.receptor kinases.S-locus glycoprotein like'	'(loc_os03g62180.3 : 898.0) no description available & (at1g34300 : 885.0) lectin protein kinase family protein; FUNCTIONS IN: in 6 functions; INVOLVED IN: protein amino acid phosphorylation, recognition of pollen; LOCATED IN: plasma membrane; EXPRESSED IN: 23 plant structures; EXPRESSED DURING: 13 growth stages; CONTAINS InterPro DOMAIN/s: Curculin-like (mannose-binding) lectin (InterPro:IPR0014…	K13416|1|7e-58|224|aly:ARALYDRAFT_491347|brassinosteroid insensitive 1-associated receptor kinase 1 [EC:2.7.10.1 2.7.11.1]!K13418|2|1e-57|223|vvi:100247683|somatic embryogenesis receptor kinase 1 [EC:2.7.10.1 2.7.11.1]!K04733|3|2e-57|223|smo:SELMODRAFT_159261|interleukin-1 receptor-associated kinase 4 [EC:2.7.11.1]	Yes	Yes	No	Yes
Unigene27801_VfEP_Reference	'30.2.24'	'signalling.receptor kinases.S-locus glycoprotein like'	'(at4g27290 : 557.0) S-locus lectin protein kinase family protein; FUNCTIONS IN: sugar binding, protein serine/threonine kinase activity, protein kinase activity, ATP binding; INVOLVED IN: protein amino acid phosphorylation, recognition of pollen; LOCATED IN: endomembrane system; CONTAINS InterPro DOMAIN/s: Curculin-like (mannose-binding) lectin (InterPro:IPR001480), Apple-like (InterPro:IPR00360…	K04733|1|8e-32|137|smo:SELMODRAFT_159261|interleukin-1 receptor-associated kinase 4 [EC:2.7.11.1]!K13415|4|3e-29|128|sbi:SORBI_03g032990|protein brassinosteroid insensitive 1 [EC:2.7.10.1 2.7.11.1]!K00924|5|8e-29|127|osa:4333912|[EC:2.7.1.-]	No	No	No	Yes
Unigene28982_VfEP_Reference	'30.2.24'	'signalling.receptor kinases.S-locus glycoprotein like'	'(at1g65790 : 119.0) An alternatively spliced gene that encodes a functional transmembrane receptor serine/threonine kinase, alternate form may not have transmembrane domain.; receptor kinase 1 (RK1); CONTAINS InterPro DOMAIN/s: Curculin-like (mannose-binding) lectin (InterPro:IPR001480), Protein kinase, ATP binding site (InterPro:IPR017441), PAN-2 domain (InterPro:IPR013227), Apple-like (InterPr…	K13418|1|4e-08|55.8|vvi:100247683|somatic embryogenesis receptor kinase 1 [EC:2.7.10.1 2.7.11.1]!K00924|2|1e-07|53.9|aly:ARALYDRAFT_486409|[EC:2.7.1.-]!K13416|3|1e-07|53.9|rcu:RCOM_1534760|brassinosteroid insensitive 1-associated receptor kinase 1 [EC:2.7.10.1 2.7.11.1]	Yes	Yes	Yes	Yes
Unigene27363_VfEP_Reference	'30.2.3'	'signalling.receptor kinases.leucine rich repeat III'	'(at5g67200 : 650.0) Leucine-rich repeat protein kinase family protein; FUNCTIONS IN: protein serine/threonine kinase activity, protein kinase activity, ATP binding; INVOLVED IN: transmembrane receptor protein tyrosine kinase signaling pathway, protein amino acid phosphorylation; LOCATED IN: plasma membrane; EXPRESSED IN: 22 plant structures; EXPRESSED DURING: 10 growth stages; CONTAINS InterPro …	K10576|1|9e-69|260|vvi:100250088|ubiquitin-conjugating enzyme E2 H [EC:6.3.2.19]!K13416|2|3e-51|202|rcu:RCOM_1534760|brassinosteroid insensitive 1-associated receptor kinase 1 [EC:2.7.10.1 2.7.11.1]!K13418|3|8e-51|200|ath:AT1G71830|somatic embryogenesis receptor kinase 1 [EC:2.7.10.1 2.7.11.1]	Yes	No	Yes	Yes
CL8947.Contig1_VfEP_Reference	'30.2.7'	'signalling.receptor kinases.leucine rich repeat VII'	'(at2g24230 : 1098.0) Leucine-rich repeat protein kinase family protein; FUNCTIONS IN: protein serine/threonine kinase activity, protein kinase activity, ATP binding; INVOLVED IN: transmembrane receptor protein tyrosine kinase signaling pathway, protein amino acid phosphorylation; LOCATED IN: endomembrane system; EXPRESSED IN: 20 plant structures; EXPRESSED DURING: 11 growth stages; CONTAINS Inte…	K13415|1|2e-100|365|aly:ARALYDRAFT_912402|protein brassinosteroid insensitive 1 [EC:2.7.10.1 2.7.11.1]	No	Yes	Yes	No
Unigene26440_VfEP_Reference	'30.2.7'	'signalling.receptor kinases.leucine rich repeat VII'	'(at5g45800 : 165.0) maternal effect embryo arrest 62 (MEE62); FUNCTIONS IN: protein serine/threonine kinase activity, protein kinase activity, ATP binding; INVOLVED IN: protein amino acid phosphorylation, transmembrane receptor protein tyrosine kinase signaling pathway, embryo development ending in seed dormancy; EXPRESSED IN: 22 plant structures; EXPRESSED DURING: 13 growth stages; CONTAINS Int…	K13415|1|8e-17|86.3|pop:POPTR_562744|protein brassinosteroid insensitive 1 [EC:2.7.10.1 2.7.11.1]!K13420|5|1e-16|85.9|pop:POPTR_1075175|LRR receptor-like serine/threonine-protein kinase FLS2 [EC:2.7.11.1]	No	No	Yes	Yes
Unigene26441_VfEP_Reference	'30.2.7'	'signalling.receptor kinases.leucine rich repeat VII'	'(at5g45800 : 422.0) maternal effect embryo arrest 62 (MEE62); FUNCTIONS IN: protein serine/threonine kinase activity, protein kinase activity, ATP binding; INVOLVED IN: protein amino acid phosphorylation, transmembrane receptor protein tyrosine kinase signaling pathway, embryo development ending in seed dormancy; EXPRESSED IN: 22 plant structures; EXPRESSED DURING: 13 growth stages; CONTAINS Int…	K13415|1|6e-43|173|aly:ARALYDRAFT_912402|protein brassinosteroid insensitive 1 [EC:2.7.10.1 2.7.11.1]	No	No	Yes	No
CL6416.Contig5_VfEP_Reference	'30.2.8.2'	'signalling.receptor kinases.leucine rich repeat VIII.VIII-2'	'(at1g53440 : 1066.0) Leucine-rich repeat transmembrane protein kinase; FUNCTIONS IN: kinase activity; INVOLVED IN: protein amino acid phosphorylation; LOCATED IN: plasma membrane; EXPRESSED IN: 22 plant structures; EXPRESSED DURING: 13 growth stages; CONTAINS InterPro DOMAIN/s: Serine/threonine-protein kinase domain (InterPro:IPR002290), Leucine-rich repeat (InterPro:IPR001611), Serine-threonine…	K13415|1|1e-78|293|vvi:100252647|protein brassinosteroid insensitive 1 [EC:2.7.10.1 2.7.11.1]	No	No	Yes	No
Unigene19737_VfEP_Reference	'30.2.8.2'	'signalling.receptor kinases.leucine rich repeat VIII.VIII-2'	'(at1g16670 : 344.0) Protein kinase superfamily protein; FUNCTIONS IN: protein serine/threonine kinase activity, protein kinase activity, kinase activity, ATP binding; INVOLVED IN: protein amino acid phosphorylation; LOCATED IN: cellular_component unknown; EXPRESSED IN: 23 plant structures; EXPRESSED DURING: 13 growth stages; CONTAINS InterPro DOMAIN/s: Protein kinase, ATP binding site (InterPro:…	K13416|1|2e-43|174|ath:AT4G33430|brassinosteroid insensitive 1-associated receptor kinase 1 [EC:2.7.10.1 2.7.11.1]!K13430|3|1e-41|168|zma:100283091|serine/threonine-protein kinase PBS1 [EC:2.7.11.1]	No	No	No	No
CL3120.Contig1_VfEP_Reference	'30.3'	'signalling.calcium'	'(at3g57530 : 206.0) Calcium-dependent Protein Kinase. ABA signaling component that regulates the ABA-responsive gene expression via ABF4. AtCPK32 has autophosphorylation activity and can phosphorylate ABF4 in vitro; calcium-dependent protein kinase 32 (CPK32); FUNCTIONS IN: protein binding, calcium-dependent protein kinase C activity, calmodulin-dependent protein kinase activity, kinase activity…	K13412|1|4e-55|211|vvi:100258857|calcium-dependent protein kinase [EC:2.7.11.1]	No	No	Yes	No
CL5690.Contig1_VfEP_Reference	'30.3'	'signalling.calcium'	'(at4g17615 : 339.0) Member of AtCBL (Calcineurin B-like Calcium Sensor Proteins) family. Protein level is increased upon high salt, mannitol, and cold stresses. CBL1 interacts with CIPK23 and recruits the kinase to the plasma membrane where the substrate(s) of CIPK23 may reside. CBL1 localization is regulated by protein modification including myristolation and acylation.; calcineurin B-like prot…	K06268|1|5e-101|365|gmx:100527380|protein phosphatase 3, regulatory subunit	No	No	Yes	No
Unigene21210_VfEP_Reference	'30.3'	'signalling.calcium'	'(at5g07240 : 154.0) IQ-domain 24 (IQD24); CONTAINS InterPro DOMAIN/s: IQ calmodulin-binding region (InterPro:IPR000048); BEST Arabidopsis thaliana protein match is: IQ-domain 23 (TAIR:AT5G62070.1); Has 1807 Blast hits to 1807 proteins in 277 species: Archae - 0; Bacteria - 0; Metazoa - 736; Fungi - 347; Plants - 385; Viruses - 0; Other Eukaryotes - 339 (source: NCBI BLink). & (loc_os04g48160.1 :…	No annotation	No	No	No	No
Unigene23629_VfEP_Reference	'30.3'	'signalling.calcium'	'(at1g53210 : 716.0) sodium/calcium exchanger family protein / calcium-binding EF hand family protein; FUNCTIONS IN: calcium ion binding; INVOLVED IN: transmembrane transport; LOCATED IN: vacuolar membrane, plasma membrane, vacuole, membrane, plant-type vacuole; EXPRESSED IN: 27 plant structures; EXPRESSED DURING: 16 growth stages; CONTAINS InterPro DOMAIN/s: EF-Hand 1, calcium-binding site (Inte…	K07300|1|2e-08|60.1|aly:ARALYDRAFT_482825|Ca2+:H+ antiporter	No	No	No	Yes
Unigene25005_VfEP_Reference	'30.3'	'signalling.calcium'	'(loc_os05g31690.1 : 87.0) no description available & (at2g38800 : 85.1) Plant calmodulin-binding protein-related; CONTAINS InterPro DOMAIN/s: Calmodulin-binding protein, plant (InterPro:IPR012417); BEST Arabidopsis thaliana protein match is: Plant calmodulin-binding protein-related (TAIR:AT3G54570.1); Has 4321 Blast hits to 2381 proteins in 392 species: Archae - 26; Bacteria - 2334; Metazoa - 54…	No annotation	No	No	No	No
Unigene7725_VfEP_Reference	'30.3'	'signalling.calcium'	'(at2g15760 : 221.0) Protein of unknown function (DUF1645); FUNCTIONS IN: calmodulin binding; INVOLVED IN: biological_process unknown; LOCATED IN: plasma membrane; EXPRESSED IN: 19 plant structures; EXPRESSED DURING: 10 growth stages; CONTAINS InterPro DOMAIN/s: Protein of unknown function DUF1645 (InterPro:IPR012442); BEST Arabidopsis thaliana protein match is: Protein of unknown function (DUF16…	No annotation	Yes	No	Yes	Yes
Unigene8532_VfEP_Reference	'30.3'	'signalling.calcium'	'(loc_os04g36660.1 : 85.5) no description available & (at5g57580 : 77.0) Calmodulin-binding protein; CONTAINS InterPro DOMAIN/s: Calmodulin binding protein-like (InterPro:IPR012416); BEST Arabidopsis thaliana protein match is: Calmodulin-binding protein (TAIR:AT4G25800.2); Has 341 Blast hits to 322 proteins in 21 species: Archae - 0; Bacteria - 2; Metazoa - 0; Fungi - 0; Plants - 339; Viruses - 0…	K02183|1|9e-17|83.2|vvi:100264980|calmodulin	Yes	No	No	Yes
Unigene8586_VfEP_Reference	'30.3'	'signalling.calcium'	'(at2g26530 : 104.0) unknown function; AR781; FUNCTIONS IN: molecular_function unknown; INVOLVED IN: biological_process unknown; LOCATED IN: plasma membrane; EXPRESSED IN: 21 plant structures; EXPRESSED DURING: 10 growth stages; CONTAINS InterPro DOMAIN/s: Protein of unknown function DUF1645 (InterPro:IPR012442); BEST Arabidopsis thaliana protein match is: Protein of unknown function (DUF1645) (T…	No annotation	No	No	No	Yes
CL7062.Contig1_VfEP_Reference	'30.3'	'signalling.calcium'	'(at5g54490 : 140.0) Encodes a PINOID (PID)-binding protein containing putative EF-hand calcium-binding motifs. The interaction is dependent on the presence of calcium. mRNA expression is up-regulated by auxin. Not a phosphorylation target of PID, likely acts upstream of PID to regulate the activity of this protein in response to changes in calcium levels.; pinoid-binding protein 1 (PBP1); CONTAI…	No annotation	Yes	No	No	Yes
CL7062.Contig2_VfEP_Reference	'30.3'	'signalling.calcium'	'(at5g54490 : 146.0) Encodes a PINOID (PID)-binding protein containing putative EF-hand calcium-binding motifs. The interaction is dependent on the presence of calcium. mRNA expression is up-regulated by auxin. Not a phosphorylation target of PID, likely acts upstream of PID to regulate the activity of this protein in response to changes in calcium levels.; pinoid-binding protein 1 (PBP1); CONTAI…	No annotation	Yes	Yes	Yes	Yes
Unigene14396_VfEP_Reference	'30.3'	'signalling.calcium'	'(at4g27280 : 120.0) Calcium-binding EF-hand family protein; FUNCTIONS IN: calcium ion binding; INVOLVED IN: response to karrikin; EXPRESSED IN: 23 plant structures; EXPRESSED DURING: 13 growth stages; CONTAINS InterPro DOMAIN/s: EF-Hand 1, calcium-binding site (InterPro:IPR018247), EF-HAND 2 (InterPro:IPR018249), EF-hand-like domain (InterPro:IPR011992); BEST Arabidopsis thaliana protein match i…	No annotation	No	Yes	No	No
Unigene14697_VfEP_Reference	'30.3'	'signalling.calcium'	'(p43187|allb3_betve : 174.0) Calcium-binding allergen Bet v 3 (Bet v III) - Betula verrucosa (White birch) (Betula pendula) & (at5g44460 : 171.0) calmodulin like 43 (CML43); FUNCTIONS IN: calcium ion binding; INVOLVED IN: response to cadmium ion; EXPRESSED IN: root, cultured cell; CONTAINS InterPro DOMAIN/s: EF-Hand 1, calcium-binding site (InterPro:IPR018247), EF-HAND 2 (InterPro:IPR018249), EF…	K13448|1|7e-55|212|pop:POPTR_907177|calcium-binding protein CML	Yes	Yes	No	Yes
Unigene16436_VfEP_Reference	'30.3'	'signalling.calcium'	'(at3g22930 : 248.0) Encodes a calmodulin-like protein.; calmodulin-like 11 (CML11); FUNCTIONS IN: calcium ion binding; INVOLVED IN: biological_process unknown; EXPRESSED IN: 7 plant structures; EXPRESSED DURING: LP.06 six leaves visible, LP.04 four leaves visible, LP.10 ten leaves visible, LP.08 eight leaves visible, LP.12 twelve leaves visible; CONTAINS InterPro DOMAIN/s: EF-Hand 1, calcium-bin…	K13448|1|1e-70|265|rcu:RCOM_0910780|calcium-binding protein CML	No	Yes	No	Yes
Unigene18269_VfEP_Reference	'30.3'	'signalling.calcium'	'(at3g25600 : 243.0) Calcium-binding EF-hand family protein; FUNCTIONS IN: calcium ion binding; INVOLVED IN: biological_process unknown; LOCATED IN: cellular_component unknown; EXPRESSED IN: 23 plant structures; EXPRESSED DURING: 15 growth stages; CONTAINS InterPro DOMAIN/s: EF-Hand 1, calcium-binding site (InterPro:IPR018247), EF-HAND 2 (InterPro:IPR018249), Calcium-binding EF-hand (InterPro:IPR…	K13448|1|1e-71|268|pop:POPTR_658975|calcium-binding protein CML	Yes	No	No	Yes
Unigene20216_VfEP_Reference	'30.3'	'signalling.calcium'	'(at2g31500 : 547.0) member of Calcium Dependent Protein Kinase; calcium-dependent protein kinase 24 (CPK24); FUNCTIONS IN: in 6 functions; INVOLVED IN: protein amino acid phosphorylation, N-terminal protein myristoylation; LOCATED IN: chloroplast; EXPRESSED IN: 10 plant structures; EXPRESSED DURING: L mature pollen stage, M germinated pollen stage, 4 anthesis, C globular stage, petal differentia…	K13412|1|0.0|678|gmx:100801716|calcium-dependent protein kinase [EC:2.7.11.1]	No	No	No	No
Unigene20401_VfEP_Reference	'30.3'	'signalling.calcium'	'(at1g05990 : 133.0) EF hand calcium-binding protein family; FUNCTIONS IN: calcium ion binding; LOCATED IN: cellular_component unknown; EXPRESSED IN: root hair; CONTAINS InterPro DOMAIN/s: Parvalbumin (InterPro:IPR008080), EF-Hand 1, calcium-binding site (InterPro:IPR018247), EF-HAND 2 (InterPro:IPR018249), EF-hand-like domain (InterPro:IPR011992), Calcium-binding EF-hand (InterPro:IPR002048), EF…	K13448|1|3e-33|140|ath:AT1G05990|calcium-binding protein CML	No	No	No	Yes
Unigene20551_VfEP_Reference	'30.3'	'signalling.calcium'	'(at5g39670 : 136.0) Calcium-binding EF-hand family protein; FUNCTIONS IN: calcium ion binding; INVOLVED IN: biological_process unknown; LOCATED IN: cellular_component unknown; EXPRESSED IN: 21 plant structures; EXPRESSED DURING: 13 growth stages; CONTAINS InterPro DOMAIN/s: EF-Hand 1, calcium-binding site (InterPro:IPR018247), EF-HAND 2 (InterPro:IPR018249), EF-hand-like domain (InterPro:IPR0119…	K13448|1|6e-16|83.2|ath:AT4G20780|calcium-binding protein CML	No	Yes	No	No
Unigene29794_VfEP_Reference	'30.3'	'signalling.calcium'	'(at3g22930 : 154.0) Encodes a calmodulin-like protein.; calmodulin-like 11 (CML11); FUNCTIONS IN: calcium ion binding; INVOLVED IN: biological_process unknown; EXPRESSED IN: 7 plant structures; EXPRESSED DURING: LP.06 six leaves visible, LP.04 four leaves visible, LP.10 ten leaves visible, LP.08 eight leaves visible, LP.12 twelve leaves visible; CONTAINS InterPro DOMAIN/s: EF-Hand 1, calcium-bin…	K13448|1|6e-40|160|vvi:100244152|calcium-binding protein CML	Yes	Yes	Yes	Yes
Unigene29952_VfEP_Reference	'30.3'	'signalling.calcium'	'(at4g27280 : 107.0) Calcium-binding EF-hand family protein; FUNCTIONS IN: calcium ion binding; INVOLVED IN: response to karrikin; EXPRESSED IN: 23 plant structures; EXPRESSED DURING: 13 growth stages; CONTAINS InterPro DOMAIN/s: EF-Hand 1, calcium-binding site (InterPro:IPR018247), EF-HAND 2 (InterPro:IPR018249), EF-hand-like domain (InterPro:IPR011992); BEST Arabidopsis thaliana protein match i…	K02183|1|2e-08|55.1|bdi:100823858|calmodulin	Yes	No	Yes	Yes
Unigene8019_VfEP_Reference	'30.3'	'signalling.calcium'	'(loc_os01g67054.2 : 609.0) no description available & (at1g08450 : 593.0) Encodes one of three Arabidopsis calreticulins. In CRT-deficient mouse fibroblasts, this protein restores ER Ca2+ levels. Non-receptor component required for EFR-mediated immunity. Mutants show de-repressed anthocyanin accumulation in the presence of elf18, and EFR accumulation and signalling.; calreticulin 3 (CRT3); FUNCT…	K08057|1|0.0|689|sbi:SORBI_09g024930|calreticulin	No	No	Yes	Yes
Unigene8719_VfEP_Reference	'30.3'	'signalling.calcium'	'(loc_os01g72550.1 : 122.0) no description available & (at1g76650 : 112.0) calmodulin-like 38 (CML38); CONTAINS InterPro DOMAIN/s: EF-Hand 1, calcium-binding site (InterPro:IPR018247), EF-HAND 2 (InterPro:IPR018249), EF-hand-like domain (InterPro:IPR011992), Calcium-binding EF-hand (InterPro:IPR002048); BEST Arabidopsis thaliana protein match is: Calcium-binding EF-hand family protein (TAIR:AT1G7…	K13448|1|8e-50|195|rcu:RCOM_1677910|calcium-binding protein CML	Yes	No	No	Yes
Unigene19354_VfEP_Reference	'31.3'	'cell.cycle'	'(at1g70210 : 318.0) Encodes a D-type cyclin that physically interacts with CDC2A. Its expression is upregulated early during germination.; CYCLIN D1;1 (CYCD1;1); FUNCTIONS IN: cyclin-dependent protein kinase regulator activity; INVOLVED IN: G1 phase of mitotic cell cycle, regulation of cell cycle; LOCATED IN: nucleus; EXPRESSED IN: 23 plant structures; EXPRESSED DURING: 13 growth stages; CONTAIN…	K10151|1|1e-54|213|pop:POPTR_804326|cyclin D2!K14505|2|9e-42|170|ath:AT4G34160|cyclin D3, plant	Yes	No	No	No
Unigene29950_VfEP_Reference	'34.22'	'transport.cyclic nucleotide or calcium regulated channels'	'(at2g28260 : 967.0) member of Cyclic nucleotide gated channel family; cyclic nucleotide-gated channel 15 (CNGC15); FUNCTIONS IN: cyclic nucleotide binding, calmodulin binding, cation channel activity; INVOLVED IN: potassium ion transport, ion transport, transmembrane transport; LOCATED IN: membrane; EXPRESSED IN: 18 plant structures; EXPRESSED DURING: 10 growth stages; CONTAINS InterPro DOMAIN/s…	K05391|1|0.0|1157|gmx:100786868|cyclic nucleotide gated channel, other eukaryote	No	Yes	No	Yes
Unigene9271_VfEP_Reference	'34.3'	'transport.amino acids'	'(loc_os01g63854.1 : 538.0) no description available & (at1g08230 : 497.0) Transmembrane amino acid transporter family protein; EXPRESSED IN: 22 plant structures; EXPRESSED DURING: 10 growth stages; CONTAINS InterPro DOMAIN/s: Amino acid transporter, transmembrane (InterPro:IPR013057); BEST Arabidopsis thaliana protein match is: Transmembrane amino acid transporter family protein (TAIR:AT5G41800.…	K13946|1|2e-18|92.4|mtr:MTR_3g072870|auxin influx carrier (AUX1 LAX family)	Yes	No	No	Yes
CL3415.Contig2_VfEP_Reference	'35.1'	'not assigned.no ontology'	'(at5g62180 : 209.0) carboxyesterase 20 (CXE20); INVOLVED IN: metabolic process; LOCATED IN: cellular_component unknown; EXPRESSED IN: root, flower; EXPRESSED DURING: petal differentiation and expansion stage; CONTAINS InterPro DOMAIN/s: Alpha/beta hydrolase fold-3 (InterPro:IPR013094); BEST Arabidopsis thaliana protein match is: alpha/beta-Hydrolases superfamily protein (TAIR:AT2G45600.1); Has 9…	K14493|1|8e-25|112|ppp:PHYPADRAFT_118478|gibberellin receptor GID1 [EC:3.-.-.-]	Yes	Yes	No	Yes
Unigene14412_VfEP_Reference	'35.1.3'	'not assigned.no ontology.armadillo/beta-catenin repeat family protein'	'(at1g08315 : 325.0) ARM repeat superfamily protein; FUNCTIONS IN: binding; INVOLVED IN: biological_process unknown; LOCATED IN: cellular_component unknown; EXPRESSED IN: 22 plant structures; EXPRESSED DURING: 13 growth stages; CONTAINS InterPro DOMAIN/s: Armadillo-like helical (InterPro:IPR011989), Armadillo (InterPro:IPR000225), Armadillo-type fold (InterPro:IPR016024); BEST Arabidopsis thalian…	K14431|1|2e-99|361|aly:ARALYDRAFT_311885|transcription factor TGA	Yes	No	No	Yes
CL4967.Contig2_VfEP_Reference	'5.10'	'fermentation.aldehyde dehydrogenase'	'(at1g44170 : 642.0) Encodes a protein similar to the aldehyde dehydrogenase cp-ADH from C.plantagineum. Constitutively expressed at low levels.; aldehyde dehydrogenase 3H1 (ALDH3H1); FUNCTIONS IN: 3-chloroallyl aldehyde dehydrogenase activity, aldehyde dehydrogenase (NAD) activity; INVOLVED IN: response to desiccation, response to salt stress, response to abscisic acid stimulus; LOCATED IN: endo…	K00128|1|0.0|815|gmx:100783726|aldehyde dehydrogenase (NAD+) [EC:1.2.1.3]	Yes	No	No	Yes
Unigene19199_VfEP_Reference	'5.10'	'fermentation.aldehyde dehydrogenase'	'(at4g36250 : 618.0) Encodes a putative aldehyde dehydrogenase. The gene is not responsive to osmotic stress and is expressed constitutively at a low level in plantlets and root cultures.; aldehyde dehydrogenase 3F1 (ALDH3F1); FUNCTIONS IN: 3-chloroallyl aldehyde dehydrogenase activity, aldehyde dehydrogenase (NAD) activity; INVOLVED IN: cellular aldehyde metabolic process, oxidation reduction, m…	K00128|1|0.0|872|mtr:MTR_8g076480|aldehyde dehydrogenase (NAD+) [EC:1.2.1.3]	No	No	Yes	Yes
UWL/WI shared down-regulated DEGs
CL8767.Contig2_VfEP_Reference	'17'	'hormone metabolism'	'(loc_os01g70840.1 : 223.0) no description available & (at2g23610 : 215.0) Encodes a protein shown to have carboxylesterase activity, methyl IAA esterase activity, and methyl jasmonate esterase activity in vitro. This protein does not act on methyl salicylate, MeGA4, or MEGA9 in vitro.; methyl esterase 3 (MES3); CONTAINS InterPro DOMAIN/s: Alpha/beta hydrolase fold-1 (InterPro:IPR000073); BEST Ar…	K08233|1|1e-55|215|ath:AT2G23610|polyneuridine-aldehyde esterase [EC:3.1.1.78]	No	No	Yes	Yes
CL9108.Contig1_VfEP_Reference	'17.1.2'	'hormone metabolism.abscisic acid.signal transduction'	'(at3g63210 : 140.0) encodes a novel zinc-finger protein with a proline-rich N-terminus, identical to senescence-associated protein SAG102; Protein of unknown function (DUF581); CONTAINS InterPro DOMAIN/s: Protein of unknown function DUF581 (InterPro:IPR007650); BEST Arabidopsis thaliana protein match is: Protein of unknown function (DUF581) (TAIR:AT3G22550.1); Has 30201 Blast hits to 17322 prote…	No annotation	Yes	No	No	Yes
Unigene17954_VfEP_Reference	'17.1.2'	'hormone metabolism.abscisic acid.signal transduction'	'(at3g63210 : 117.0) encodes a novel zinc-finger protein with a proline-rich N-terminus, identical to senescence-associated protein SAG102; Protein of unknown function (DUF581); CONTAINS InterPro DOMAIN/s: Protein of unknown function DUF581 (InterPro:IPR007650); BEST Arabidopsis thaliana protein match is: Protein of unknown function (DUF581) (TAIR:AT3G22550.1); Has 30201 Blast hits to 17322 prote…	No annotation	Yes	No	Yes	No
CL3331.Contig2_VfEP_Reference	'17.1.3'	'hormone metabolism.abscisic acid.induced-regulated-responsive-activated'	'(at2g40170 : 158.0) Encodes a group 1 LEA gene that is activated by direct binding of ABI5 to its promoter and is involved in response to ABA. Is required for normal seed development. Involved in regulating the timing of dessication tolerance and rate of water loss during seed maturation.; LATE EMBRYOGENESIS ABUNDANT 6 (GEA6); CONTAINS InterPro DOMAIN/s: Late embryogenesis abundant protein, grou…	No annotation	No	No	No	Yes
CL10374.Contig1_VfEP_Reference	'17.2.3'	'hormone metabolism.auxin.induced-regulated-responsive-activated'	'(at5g15740 : 719.0) O-fucosyltransferase family protein; CONTAINS InterPro DOMAIN/s: GDP-fucose protein O-fucosyltransferase (InterPro:IPR019378); BEST Arabidopsis thaliana protein match is: O-fucosyltransferase family protein (TAIR:AT3G02250.1); Has 822 Blast hits to 815 proteins in 30 species: Archae - 0; Bacteria - 0; Metazoa - 0; Fungi - 0; Plants - 822; Viruses - 0; Other Eukaryotes - 0 (so…	No annotation	No	No	No	No
Unigene6914_VfEP_Reference	'17.2.3'	'hormone metabolism.auxin.induced-regulated-responsive-activated'	'(at3g25290 : 407.0) Auxin-responsive family protein; INVOLVED IN: multicellular organismal development; LOCATED IN: plasma membrane, membrane; EXPRESSED IN: 19 plant structures; EXPRESSED DURING: 9 growth stages; CONTAINS InterPro DOMAIN/s: Cytochrome b561, eukaryote (InterPro:IPR004877), Uncharacterised conserved protein UCP037471 (InterPro:IPR017214), Protein of unknown function DUF568, DOMON-…	No annotation	No	No	No	No
Unigene10648_VfEP_Reference	'17.3.1.1.99'	'hormone metabolism.brassinosteroid.synthesis-degradation.BRs.other'	'(q94iw5|c90d2_orysa : 170.0) Cytochrome P450 90D2 (EC 1.14.-.-) (C6-oxidase) - Oryza sativa (Rice) & (loc_os01g10040.1 : 170.0) no description available & (at3g13730 : 166.0) Encodes a cytochrome P-450 gene that is involved in brassinosteroid biosynthesis, most likely in the conversion step of teasterone (TE) to 3-dehydroteasterone (3DT), and/or 6-deoxoteasterone (6-deoxoTE) to 6-deoxo-3-dehydro…	K09589|1|3e-43|171|sbi:SORBI_03g002870|cytochrome P450, family 90, subfamily D, polypeptide 2 (steroid 3-oxidase) [EC:1.14.-.-]!K12638|3|8e-42|166|ath:AT3G13730|cytochrome P450, family 90, subfamily D, polypeptide 1 (3-epi-6-deoxocathasterone 23-monooxygenase) [EC:1.14.13.112]	No	No	No	No
Unigene39770_VfEP_Reference	'17.5.1'	'hormone metabolism.ethylene.synthesis-degradation'	'(at5g20400 : 112.0) encodes a protein whose sequence is similar to flavanone 3 hydroxylase from Malus.; 2-oxoglutarate (2OG) and Fe(II)-dependent oxygenase superfamily protein; CONTAINS InterPro DOMAIN/s: Oxoglutarate/iron-dependent oxygenase (InterPro:IPR005123); BEST Arabidopsis thaliana protein match is: 2-oxoglutarate (2OG) and Fe(II)-dependent oxygenase superfamily protein (TAIR:AT1G49390.1…	K04124|1|1e-08|56.2|pop:POPTR_548646|gibberellin 3-beta-dioxygenase [EC:1.14.11.15]!K05282|5|1e-06|49.3|ath:AT5G07200|gibberellin 20-oxidase [EC:1.14.11.12]	No	Yes	Yes	Yes
Unigene23402_VfEP_Reference	'17.6.1.11'	'hormone metabolism.gibberelin.synthesis-degradation.GA20 oxidase'	'(at5g51810 : 458.0) Encodes gibberellin 20-oxidase. Involved in gibberellin biosynthesis. Up-regulated by far red light in elongating petioles. Not regulated by a circadian clock.; gibberellin 20 oxidase 2 (GA20OX2); CONTAINS InterPro DOMAIN/s: Isopenicillin N synthase (InterPro:IPR002283), Oxoglutarate/iron-dependent oxygenase (InterPro:IPR005123); BEST Arabidopsis thaliana protein match is: 2-…	K05282|1|2e-142|504|pop:POPTR_824891|gibberellin 20-oxidase [EC:1.14.11.12]	Yes	No	No	Yes
Unigene22401_VfEP_Reference	'17.6.1.13'	'hormone metabolism.gibberelin.synthesis-degradation.GA2 oxidase'	'(q9sq80|g2ox1_pea : 624.0) Gibberellin 2-beta-dioxygenase 1 (EC 1.14.11.13) (Gibberellin 2-beta-hydroxylase 1) (Gibberellin 2-oxidase 1) (GA 2-oxidase 1) (Protein SLENDER) - Pisum sativum (Garden pea) & (at1g78440 : 370.0) Encodes a gibberellin 2-oxidase that acts on C19 gibberellins.; Arabidopsis thaliana gibberellin 2-oxidase 1 (ATGA2OX1); CONTAINS InterPro DOMAIN/s: Isopenicillin N synthase (…	K04125|1|2e-140|497|pop:POPTR_550316|gibberellin 2-oxidase [EC:1.14.11.13]	No	No	No	Yes
CL6018.Contig2_VfEP_Reference	'17.7.1.10'	'hormone metabolism.jasmonate.synthesis-degradation.jasmonate-O-methyltransferase'	'(at3g11480 : 214.0) The gene encodes a SABATH methyltransferase that methylates both salicylic acid and benzoic acid. It is highly expressed in flowers, induced by biotic and abiotic stress and thought to be involved in direct defense mechanism.; BSMT1; CONTAINS InterPro DOMAIN/s: SAM dependent carboxyl methyltransferase (InterPro:IPR005299); BEST Arabidopsis thaliana protein match is: S-adenosy…	K08241|1|4e-62|237|vvi:100260930|jasmonate O-methyltransferase [EC:2.1.1.141]	Yes	Yes	No	No
CL1065.Contig1_VfEP_Reference	'17.7.1.2'	'hormone metabolism.jasmonate.synthesis-degradation.lipoxygenase'	'(ipr013819 : 1500.0) Lipoxygenase, C-terminal & (p09918|lox3_pea : 1307.0) Seed lipoxygenase-3 (EC 1.13.11.12) - Pisum sativum (Garden pea) & (at1g55020 : 849.0) lipoxygenase, a defense gene conferring resistance Xanthomonas campestris; lipoxygenase 1 (LOX1); CONTAINS InterPro DOMAIN/s: Lipoxygenase, iron binding site (InterPro:IPR020833), Lipoxygenase, C-terminal (InterPro:IPR013819), Lipoxygen…	K15718|1|0.0|1265|mtr:MTR_2g099570|linoleate 9S-lipoxygenase [EC:1.13.11.58]	Yes	No	Yes	Yes
CL4377.Contig1_VfEP_Reference	'17.7.1.2'	'hormone metabolism.jasmonate.synthesis-degradation.lipoxygenase'	'(p38417|lox4_soybn : 372.0) Lipoxygenase-4 (EC 1.13.11.12) (L-4) (VSP94) - Glycine max (Soybean) & (at1g55020 : 303.0) lipoxygenase, a defense gene conferring resistance Xanthomonas campestris; lipoxygenase 1 (LOX1); CONTAINS InterPro DOMAIN/s: Lipoxygenase, iron binding site (InterPro:IPR020833), Lipoxygenase, C-terminal (InterPro:IPR013819), Lipoxygenase, LH2 (InterPro:IPR001024), Lipase/lipoo…	K15718|1|5e-95|345|mtr:MTR_2g099570|linoleate 9S-lipoxygenase [EC:1.13.11.58]	No	No	Yes	No
CL4870.Contig1_VfEP_Reference	'17.7.1.2'	'hormone metabolism.jasmonate.synthesis-degradation.lipoxygenase'	'(p09186|lox3_soybn : 767.0) Seed lipoxygenase-3 (EC 1.13.11.12) (L-3) - Glycine max (Soybean) & (at1g55020 : 603.0) lipoxygenase, a defense gene conferring resistance Xanthomonas campestris; lipoxygenase 1 (LOX1); CONTAINS InterPro DOMAIN/s: Lipoxygenase, iron binding site (InterPro:IPR020833), Lipoxygenase, C-terminal (InterPro:IPR013819), Lipoxygenase, LH2 (InterPro:IPR001024), Lipase/lipooxyg…	K15718|1|0.0|777|mtr:MTR_2g099570|linoleate 9S-lipoxygenase [EC:1.13.11.58]	No	No	No	No
Unigene18333_VfEP_Reference	'17.7.1.2'	'hormone metabolism.jasmonate.synthesis-degradation.lipoxygenase'	'(p09918|lox3_pea : 391.0) Seed lipoxygenase-3 (EC 1.13.11.12) - Pisum sativum (Garden pea) & (at1g55020 : 195.0) lipoxygenase, a defense gene conferring resistance Xanthomonas campestris; lipoxygenase 1 (LOX1); CONTAINS InterPro DOMAIN/s: Lipoxygenase, iron binding site (InterPro:IPR020833), Lipoxygenase, C-terminal (InterPro:IPR013819), Lipoxygenase, LH2 (InterPro:IPR001024), Lipase/lipooxygena…	K15718|1|1e-107|387|mtr:MTR_2g099570|linoleate 9S-lipoxygenase [EC:1.13.11.58]	Yes	No	Yes	Yes
CL1065.Contig4_VfEP_Reference	'17.7.1.2'	'hormone metabolism.jasmonate.synthesis-degradation.lipoxygenase'	'(p14856|lox2_pea : 1652.0) Seed lipoxygenase-2 (EC 1.13.11.12) - Pisum sativum (Garden pea) & (ipr013819 : 1500.0) Lipoxygenase, C-terminal & (at1g55020 : 961.0) lipoxygenase, a defense gene conferring resistance Xanthomonas campestris; lipoxygenase 1 (LOX1); CONTAINS InterPro DOMAIN/s: Lipoxygenase, iron binding site (InterPro:IPR020833), Lipoxygenase, C-terminal (InterPro:IPR013819), Lipoxygen…	K15718|1|0.0|1328|mtr:MTR_2g099570|linoleate 9S-lipoxygenase [EC:1.13.11.58]	No	No	Yes	No
CL10036.Contig1_VfEP_Reference	'20.2.4'	'stress.abiotic.touch/wounding'	'(at4g10270 : 114.0) Wound-responsive family protein; CONTAINS InterPro DOMAIN/s: Protein of unknown function wound-induced (InterPro:IPR022251); BEST Arabidopsis thaliana protein match is: Wound-responsive family protein (TAIR:AT4G10265.1); Has 183 Blast hits to 182 proteins in 16 species: Archae - 0; Bacteria - 0; Metazoa - 0; Fungi - 0; Plants - 183; Viruses - 0; Other Eukaryotes - 0 (source: …	No annotation	No	No	No	Yes
CL10036.Contig2_VfEP_Reference	'20.2.4'	'stress.abiotic.touch/wounding'	'(at4g10270 : 114.0) Wound-responsive family protein; CONTAINS InterPro DOMAIN/s: Protein of unknown function wound-induced (InterPro:IPR022251); BEST Arabidopsis thaliana protein match is: Wound-responsive family protein (TAIR:AT4G10265.1); Has 183 Blast hits to 182 proteins in 16 species: Archae - 0; Bacteria - 0; Metazoa - 0; Fungi - 0; Plants - 183; Viruses - 0; Other Eukaryotes - 0 (source: …	No annotation	No	No	Yes	No
Unigene22825_VfEP_Reference	'20.2.4'	'stress.abiotic.touch/wounding'	'(at4g10270 : 120.0) Wound-responsive family protein; CONTAINS InterPro DOMAIN/s: Protein of unknown function wound-induced (InterPro:IPR022251); BEST Arabidopsis thaliana protein match is: Wound-responsive family protein (TAIR:AT4G10265.1); Has 183 Blast hits to 182 proteins in 16 species: Archae - 0; Bacteria - 0; Metazoa - 0; Fungi - 0; Plants - 183; Viruses - 0; Other Eukaryotes - 0 (source: …	No annotation	No	No	No	No
Unigene19898_VfEP_Reference	'20.2.99'	'stress.abiotic.unspecified'	'(at1g24020 : 178.0) MLP-like protein 423 (MLP423); INVOLVED IN: response to biotic stimulus, defense response; EXPRESSED IN: 22 plant structures; EXPRESSED DURING: 14 growth stages; CONTAINS InterPro DOMAIN/s: Bet v I allergen (InterPro:IPR000916); BEST Arabidopsis thaliana protein match is: MLP-like protein 28 (TAIR:AT1G70830.3). & (loc_os04g39150.1 : 168.0) no description available & (ipr00091…	K14496|1|7e-06|48.5|aly:ARALYDRAFT_483087|abscisic acid receptor PYR/PYL family	No	No	No	No
[truncated: 32 more rows]

## Sheet: Intracellular organization
Supplementary Table S11b. Epidermal transfer cell (ETC) - specific DEGs involved in intracellular organization that were up- or down-regulated specifically during UWL or WI papillae construction, and those shared between UWL and WI papillae construction phases. The impact of known regulatory signals (auxin, ethylene, H2O2, Ca2+) on DEG expression levels is also provided. All DEGs were annotated u…
[truncated: 374 more rows]

[truncated: 2 more sheets: Cell wall, Nutrient transport]
